# Supplementary material for: 2-[2-(2,6-Di­chloro­benz­yloxy)-2-phenyl­eth­yl]-2H-indazole
Source: Acta Crystallogr Sect E Struct Rep Online. 2014 Mar 8;70(Pt 4):o410. doi: 10.1107/S1600536814004887 (PMC3998539; doi:10.1107/S1600536814004887)
Supplement: Supplementary file 1 [file e-70-0o410-sup1.cif]

##############################################################################
#                                                                            #
# This CIF contains the data in a paper accepted for publication in          #
# Acta Crystallographica Section E. It conforms to the requirements of       #
# Notes for Authors for Acta Crystallographica Section E, and has been       #
# peer reviewed under the auspices of the IUCr Commission on Journals.       #
#                                                                            #
# Full details of the Crystallographic Information File format               #
# are given in the paper "The Crystallographic Information File (CIF):       #
# a New Standard Archive File for Crystallography" by S. R. Hall, F. H.      #
# Allen and I. D. Brown [Acta Cryst. (1991), A47, 655-685].                  #
#                                                                            #
# The current version of the core CIF dictionary is obtainable from          #
# ftp://ftp.iucr.org/pub/cif_core.dic.                                       #
#                                                                            #
# Software is freely available for graphical display of the structure(s)     #
# in this CIF. For information consult the CIF software page                 #
# http://www.iucr.org/resources/cif/software.                                #
#                                                                            #
# This file may be used for bona fide research purposes within the           #
# scientific community so long as proper attribution is given to the journal # 
# article from which it was obtained.                                        #
#                                                                            #
##############################################################################
data_I
_database_code_depnum_ccdc_archive 'CCDC 989513'
_audit_creation_method     SHELXL-97
_chemical_name_systematic
;
2-[2-(2,6-Dichlorobenzyloxy)-2-phenylethyl]-2<i>H</i>-indazole
;
_chemical_name_common     ?
_chemical_formula_moiety     'C22 H18 Cl2 N2 O'
_chemical_formula_sum     'C22 H18 Cl2 N2 O'
_chemical_formula_iupac     'C22 H18 Cl2 N2 O'
_chemical_formula_weight     397.28
_chemical_melting_point     ?
_symmetry_cell_setting     monoclinic
_symmetry_space_group_name_H-M     'P 21/n'
_symmetry_space_group_name_Hall     '-P 2yn'
loop_
    _symmetry_equiv_pos_as_xyz
    'x, y, z'
    '-x+1/2, y+1/2, -z+1/2'
    '-x, -y, -z'
    'x-1/2, -y-1/2, z-1/2'
_cell_length_a     15.2399(4)
_cell_length_b     5.3814(3)
_cell_length_c     23.0461(6)
_cell_angle_alpha     90.00
_cell_angle_beta     90.871(3)
_cell_angle_gamma     90.00
_cell_volume     1889.84(13)
_cell_formula_units_Z     4
_cell_measurement_reflns_used     14300
_cell_measurement_theta_min     3.2
_cell_measurement_theta_max     28.7
_cell_measurement_temperature     294(2)
_exptl_crystal_description     block
_exptl_crystal_colour     colorless
_exptl_crystal_size_max     0.35
_exptl_crystal_size_mid     0.20
_exptl_crystal_size_min     0.15
_exptl_crystal_density_diffrn     1.396
_exptl_crystal_density_meas     ?
_exptl_crystal_density_method     'not measured'
_exptl_crystal_F_000     824
_exptl_absorpt_coefficient_mu     0.358
_exptl_absorpt_correction_type     multi-scan
_exptl_absorpt_process_details
                                 '(<i>CrystalClear-SM Expert</i>; Rigaku, 2011)'
_exptl_absorpt_correction_T_min     0.918
_exptl_absorpt_correction_T_max     0.948
_exptl_special_details
;
;
_diffrn_ambient_temperature     294(2)
_diffrn_radiation_type     MoK\a
_diffrn_radiation_wavelength     0.71073
_diffrn_radiation_source     'fine-focus sealed tube'
_diffrn_radiation_monochromator     graphite
_diffrn_measurement_device_type     'Rigaku Saturn724+'
_diffrn_measurement_method     '\w scans'
_diffrn_detector_area_resol_mean     ?
_diffrn_reflns_number     18118
_diffrn_reflns_av_R_equivalents     0.0378
_diffrn_reflns_av_sigmaI/netI     0.0370
_diffrn_reflns_theta_min     3.18
_diffrn_reflns_theta_max     28.69
_diffrn_reflns_theta_full     28.69
_diffrn_measured_fraction_theta_max     0.971
_diffrn_measured_fraction_theta_full     0.971
_diffrn_reflns_limit_h_min     -18
_diffrn_reflns_limit_h_max     20
_diffrn_reflns_limit_k_min     -7
_diffrn_reflns_limit_k_max     5
_diffrn_reflns_limit_l_min     -30
_diffrn_reflns_limit_l_max     30
_diffrn_standards_number     3
_diffrn_standards_interval_count     ?
_diffrn_standards_interval_time     120
_diffrn_standards_decay_%     1
_refine_special_details
;
 Refinement of F^2^ against ALL reflections.  The weighted R-factor wR and
 goodness of fit S are based on F^2^, conventional R-factors R are based
 on F, with F set to zero for negative F^2^. The threshold expression of
 F^2^ > 2sigma(F^2^) is used only for calculating R-factors(gt) etc. and is
 not relevant to the choice of reflections for refinement.  R-factors based
 on F^2^ are statistically about twice as large as those based on F, and R-
 factors based on ALL data will be even larger.
;
_reflns_number_total     4737
_reflns_number_gt     3685
_reflns_threshold_expression     I>2\s(I)
_refine_ls_structure_factor_coef     Fsqd
_refine_ls_matrix_type     full
_refine_ls_R_factor_all     0.0588
_refine_ls_R_factor_gt     0.0428
_refine_ls_wR_factor_gt     0.1016
_refine_ls_wR_factor_ref     0.1094
_refine_ls_goodness_of_fit_ref     1.079
_refine_ls_restrained_S_all     1.079
_refine_ls_number_reflns     4737
_refine_ls_number_parameters     248
_refine_ls_number_restraints     0
_refine_ls_hydrogen_treatment     mixed
_refine_ls_weighting_scheme     calc
_refine_ls_weighting_details
         'calc w=1/[\s^2^(Fo^2^)+(0.0441P)^2^+1.2113P] where P=(Fo^2^+2Fc^2^)/3'
_atom_sites_solution_hydrogens     geom
_atom_sites_solution_primary     direct
_atom_sites_solution_secondary     difmap
_refine_ls_shift/su_max     0.000
_refine_ls_shift/su_mean     0.000
_refine_diff_density_max     0.904
_refine_diff_density_min     -0.394
_refine_ls_extinction_method     none
_refine_ls_extinction_coef     ?
loop_
    _atom_type_symbol
    _atom_type_description
    _atom_type_scat_dispersion_real
    _atom_type_scat_dispersion_imag
    _atom_type_scat_source
    'C' 'C' 0.0033 0.0016
                         'International Tables Vol C Tables 4.2.6.8 and 6.1.1.4'
    'H' 'H' 0.0000 0.0000
                         'International Tables Vol C Tables 4.2.6.8 and 6.1.1.4'
    'Cl' 'Cl' 0.1484 0.1585
                         'International Tables Vol C Tables 4.2.6.8 and 6.1.1.4'
    'N' 'N' 0.0061 0.0033
                         'International Tables Vol C Tables 4.2.6.8 and 6.1.1.4'
    'O' 'O' 0.0106 0.0060
                         'International Tables Vol C Tables 4.2.6.8 and 6.1.1.4'
_computing_data_collection     '<i>CrystalClear-SM Expert</i> (Rigaku, 2011)'
_computing_cell_refinement     '<i>CrystalClear-SM Expert</i> (Rigaku, 2011)'
_computing_data_reduction     '<i>CrystalClear-SM Expert</i> (Rigaku, 2011)'
_computing_structure_solution     '<i>SHELXS97</i> (Sheldrick, 2008)'
_computing_structure_refinement     '<i>SHELXL97</i> (Sheldrick, 2008)'
_computing_molecular_graphics     '<i>ORTEP-3 for Windows</i> (Farrugia, 2012)'
_computing_publication_material
                                'WinGX (Farrugia, 2012) and PLATON (Spek, 2009)'
loop_
    _atom_site_type_symbol
    _atom_site_label
    _atom_site_fract_x
    _atom_site_fract_y
    _atom_site_fract_z
    _atom_site_U_iso_or_equiv
    _atom_site_adp_type
    _atom_site_calc_flag
    _atom_site_refinement_flags
    _atom_site_occupancy
    _atom_site_symmetry_multiplicity
    _atom_site_disorder_assembly
    _atom_site_disorder_group
    Cl Cl1 0.58707(3) 0.36179(10) 0.038690(19) 0.03077(13) Uani d . 1 1 . .
    Cl Cl2 0.59584(3) -0.32700(10) 0.21081(2) 0.03171(14) Uani d . 1 1 . .
    O O1 0.45045(7) 0.0767(2) 0.14650(5) 0.0203(3) Uani d . 1 1 . .
    N N1 0.37932(9) 0.0888(3) 0.25917(6) 0.0175(3) Uani d . 1 1 . .
    N N2 0.36785(9) -0.1165(3) 0.29187(6) 0.0192(3) Uani d . 1 1 . .
    C C1 0.36816(10) -0.0354(3) 0.15680(7) 0.0180(3) Uani d . 1 1 . .
    H H1 0.3777 -0.2066 0.1699 0.022 Uiso calc R 1 1 . .
    C C2 0.30805(10) -0.0383(3) 0.10389(7) 0.0173(3) Uani d . 1 1 . .
    C C3 0.24565(11) -0.2256(4) 0.09721(7) 0.0204(4) Uani d . 1 1 . .
    H H3 0.2419 -0.3505 0.1250 0.024 Uiso calc R 1 1 . .
    C C4 0.18898(11) -0.2275(4) 0.04948(8) 0.0226(4) Uani d . 1 1 . .
    H H4 0.1473 -0.3527 0.0454 0.027 Uiso calc R 1 1 . .
    C C5 0.19463(11) -0.0432(4) 0.00800(7) 0.0230(4) Uani d . 1 1 . .
    H H5 0.1570 -0.0448 -0.0241 0.028 Uiso calc R 1 1 . .
    C C6 0.25637(11) 0.1439(4) 0.01424(8) 0.0236(4) Uani d . 1 1 . .
    H H6 0.2600 0.2682 -0.0137 0.028 Uiso calc R 1 1 . .
    C C7 0.31302(11) 0.1467(4) 0.06211(7) 0.0214(4) Uani d . 1 1 . .
    H H7 0.3544 0.2729 0.0661 0.026 Uiso calc R 1 1 . .
    C C8 0.32805(11) 0.1131(4) 0.20580(7) 0.0208(4) Uani d . 1 1 . .
    H H8A 0.3250 0.2869 0.1948 0.025 Uiso calc R 1 1 . .
    H H8B 0.2687 0.0551 0.2123 0.025 Uiso calc R 1 1 . .
    C C9 0.44260(11) 0.2432(4) 0.27907(8) 0.0213(4) Uani d . 1 1 . .
    H H9 0.4532(13) 0.394(4) 0.2614(9) 0.026(5) Uiso d . 1 1 . .
    C C10 0.42719(10) -0.0863(3) 0.33553(7) 0.0172(3) Uani d . 1 1 . .
    C C11 0.44000(11) -0.2431(4) 0.38429(7) 0.0225(4) Uani d . 1 1 . .
    H H11 0.4076 -0.3881 0.3887 0.027 Uiso calc R 1 1 . .
    C C12 0.50195(12) -0.1731(4) 0.42472(8) 0.0249(4) Uani d . 1 1 . .
    H H12 0.5111 -0.2719 0.4574 0.030 Uiso calc R 1 1 . .
    C C13 0.55255(11) 0.0458(4) 0.41821(8) 0.0248(4) Uani d . 1 1 . .
    H H13 0.5946 0.0856 0.4464 0.030 Uiso calc R 1 1 . .
    C C14 0.54104(11) 0.1992(4) 0.37171(8) 0.0241(4) Uani d . 1 1 . .
    H H14 0.5747 0.3422 0.3678 0.029 Uiso calc R 1 1 . .
    C C15 0.47645(10) 0.1351(3) 0.32951(7) 0.0190(4) Uani d . 1 1 . .
    C C16 0.50628(10) -0.0652(4) 0.10963(7) 0.0220(4) Uani d . 1 1 . .
    H H16A 0.4926 -0.0320 0.0691 0.026 Uiso calc R 1 1 . .
    H H16B 0.4992 -0.2416 0.1168 0.026 Uiso calc R 1 1 . .
    C C17 0.59832(10) 0.0160(4) 0.12443(7) 0.0200(4) Uani d . 1 1 . .
    C C18 0.64021(11) 0.2102(4) 0.09629(7) 0.0225(4) Uani d . 1 1 . .
    C C19 0.72309(12) 0.2942(4) 0.11220(8) 0.0256(4) Uani d . 1 1 . .
    H H19 0.7488 0.4252 0.0924 0.031 Uiso calc R 1 1 . .
    C C20 0.76702(12) 0.1802(4) 0.15798(8) 0.0254(4) Uani d . 1 1 . .
    H H20 0.8229 0.2340 0.1688 0.031 Uiso calc R 1 1 . .
    C C21 0.72823(11) -0.0131(4) 0.18762(7) 0.0242(4) Uani d . 1 1 . .
    H H21 0.7577 -0.0902 0.2183 0.029 Uiso calc R 1 1 . .
    C C22 0.64479(11) -0.0904(4) 0.17093(7) 0.0223(4) Uani d . 1 1 . .
loop_
    _atom_site_aniso_label
    _atom_site_aniso_U_11
    _atom_site_aniso_U_22
    _atom_site_aniso_U_33
    _atom_site_aniso_U_12
    _atom_site_aniso_U_13
    _atom_site_aniso_U_23
    Cl1 0.0290(2) 0.0384(3) 0.0247(2) 0.0036(2) -0.00486(17) 0.0070(2)
    Cl2 0.0240(2) 0.0412(3) 0.0298(2) -0.0085(2) -0.00291(17) 0.0100(2)
    O1 0.0146(5) 0.0249(7) 0.0213(6) -0.0006(5) 0.0014(4) -0.0040(5)
    N1 0.0169(6) 0.0201(8) 0.0155(6) -0.0005(6) 0.0000(5) 0.0019(6)
    N2 0.0184(7) 0.0199(8) 0.0194(7) -0.0031(6) -0.0007(5) 0.0021(6)
    C1 0.0146(7) 0.0193(10) 0.0199(8) -0.0005(6) -0.0013(6) 0.0025(7)
    C2 0.0137(7) 0.0183(9) 0.0197(8) 0.0026(6) -0.0004(6) -0.0009(7)
    C3 0.0205(8) 0.0187(10) 0.0219(8) -0.0004(7) 0.0004(6) 0.0021(7)
    C4 0.0195(8) 0.0207(10) 0.0275(9) -0.0021(7) -0.0029(7) -0.0043(7)
    C5 0.0192(8) 0.0304(11) 0.0194(8) 0.0035(7) -0.0043(6) -0.0034(7)
    C6 0.0243(9) 0.0246(11) 0.0219(8) 0.0022(7) -0.0023(7) 0.0050(7)
    C7 0.0178(8) 0.0215(10) 0.0248(8) -0.0024(7) -0.0023(6) 0.0031(7)
    C8 0.0160(8) 0.0290(11) 0.0173(7) 0.0038(7) -0.0023(6) 0.0020(7)
    C9 0.0212(8) 0.0183(10) 0.0243(8) -0.0034(7) 0.0013(7) 0.0027(7)
    C10 0.0159(7) 0.0182(9) 0.0175(7) 0.0002(6) 0.0004(6) -0.0014(6)
    C11 0.0251(9) 0.0205(10) 0.0218(8) 0.0013(7) 0.0002(7) 0.0026(7)
    C12 0.0267(9) 0.0268(11) 0.0209(8) 0.0081(8) -0.0027(7) 0.0012(7)
    C13 0.0195(8) 0.0304(11) 0.0243(8) 0.0051(7) -0.0067(7) -0.0070(8)
    C14 0.0189(8) 0.0230(11) 0.0303(9) -0.0029(7) -0.0020(7) -0.0051(8)
    C15 0.0166(7) 0.0195(10) 0.0210(8) -0.0008(7) 0.0023(6) -0.0011(7)
    C16 0.0166(8) 0.0303(11) 0.0192(8) 0.0020(7) -0.0005(6) -0.0058(7)
    C17 0.0164(8) 0.0269(11) 0.0167(7) 0.0030(7) 0.0011(6) -0.0063(7)
    C18 0.0212(8) 0.0300(11) 0.0162(7) 0.0047(7) -0.0002(6) -0.0012(7)
    C19 0.0241(9) 0.0298(12) 0.0230(8) -0.0021(8) 0.0028(7) 0.0028(8)
    C20 0.0194(8) 0.0341(12) 0.0226(8) -0.0024(8) -0.0020(7) -0.0010(8)
    C21 0.0194(8) 0.0336(12) 0.0195(8) 0.0005(7) -0.0035(6) 0.0011(8)
    C22 0.0186(8) 0.0297(11) 0.0188(8) 0.0005(7) 0.0007(6) -0.0009(7)
_geom_special_details
;
 All esds (except the esd in the dihedral angle between two l.s. planes)
 are estimated using the full covariance matrix.  The cell esds are taken
 into account individually in the estimation of esds in distances, angles
 and torsion angles; correlations between esds in cell parameters are only
 used when they are defined by crystal symmetry.  An approximate (isotropic)
 treatment of cell esds is used for estimating esds involving l.s. planes.
;
loop_
    _geom_bond_atom_site_label_1
    _geom_bond_atom_site_label_2
    _geom_bond_site_symmetry_2
    _geom_bond_distance
    _geom_bond_publ_flag
    Cl1 C18 . 1.7467(18) ?
    Cl2 C22 . 1.7446(19) ?
    O1 C1 . 1.4150(19) ?
    O1 C16 . 1.432(2) ?
    N1 N2 . 1.350(2) ?
    N1 C8 . 1.453(2) ?
    N1 C9 . 1.348(2) ?
    N2 C10 . 1.352(2) ?
    C1 C2 . 1.514(2) ?
    C1 C8 . 1.519(2) ?
    C1 H1 . 0.9800 ?
    C2 C7 . 1.388(2) ?
    C3 C2 . 1.393(2) ?
    C3 C4 . 1.388(2) ?
    C3 H3 . 0.9300 ?
    C4 H4 . 0.9300 ?
    C5 C4 . 1.381(3) ?
    C5 C6 . 1.384(3) ?
    C5 H5 . 0.9300 ?
    C6 C7 . 1.391(2) ?
    C6 H6 . 0.9300 ?
    C7 H7 . 0.9300 ?
    C8 H8A . 0.9700 ?
    C8 H8B . 0.9700 ?
    C9 H9 . 0.92(2) ?
    C10 C11 . 1.417(2) ?
    C11 C12 . 1.369(2) ?
    C11 H11 . 0.9300 ?
    C12 H12 . 0.9300 ?
    C13 C12 . 1.417(3) ?
    C13 C14 . 1.362(3) ?
    C13 H13 . 0.9300 ?
    C14 H14 . 0.9300 ?
    C15 C9 . 1.392(2) ?
    C15 C10 . 1.416(2) ?
    C15 C14 . 1.416(2) ?
    C16 H16A . 0.9700 ?
    C16 H16B . 0.9700 ?
    C17 C16 . 1.503(2) ?
    C17 C18 . 1.390(3) ?
    C17 C22 . 1.398(2) ?
    C18 C19 . 1.386(3) ?
    C19 H19 . 0.9300 ?
    C20 C19 . 1.384(3) ?
    C20 H20 . 0.9300 ?
    C21 C20 . 1.382(3) ?
    C21 C22 . 1.387(2) ?
    C21 H21 . 0.9300 ?
loop_
    _geom_angle_atom_site_label_1
    _geom_angle_atom_site_label_2
    _geom_angle_atom_site_label_3
    _geom_angle_site_symmetry_1
    _geom_angle_site_symmetry_3
    _geom_angle
    _geom_angle_publ_flag
    C1 O1 C16 . . 114.10(14) ?
    N2 N1 C8 . . 118.27(14) ?
    C9 N1 N2 . . 114.35(14) ?
    C9 N1 C8 . . 127.25(15) ?
    N1 N2 C10 . . 103.07(14) ?
    O1 C1 C2 . . 113.34(13) ?
    O1 C1 C8 . . 105.53(14) ?
    O1 C1 H1 . . 108.9 ?
    C2 C1 C8 . . 111.02(13) ?
    C2 C1 H1 . . 108.9 ?
    C8 C1 H1 . . 108.9 ?
    C3 C2 C1 . . 120.00(15) ?
    C7 C2 C1 . . 120.84(15) ?
    C7 C2 C3 . . 119.15(15) ?
    C2 C3 H3 . . 119.7 ?
    C4 C3 C2 . . 120.55(17) ?
    C4 C3 H3 . . 119.7 ?
    C3 C4 H4 . . 120.0 ?
    C5 C4 C3 . . 119.91(17) ?
    C5 C4 H4 . . 120.0 ?
    C4 C5 C6 . . 120.00(16) ?
    C4 C5 H5 . . 120.0 ?
    C6 C5 H5 . . 120.0 ?
    C5 C6 C7 . . 120.22(17) ?
    C5 C6 H6 . . 119.9 ?
    C7 C6 H6 . . 119.9 ?
    C2 C7 C6 . . 120.18(17) ?
    C2 C7 H7 . . 119.9 ?
    C6 C7 H7 . . 119.9 ?
    N1 C8 C1 . . 111.38(13) ?
    N1 C8 H8A . . 109.4 ?
    N1 C8 H8B . . 109.4 ?
    C1 C8 H8A . . 109.4 ?
    C1 C8 H8B . . 109.4 ?
    H8A C8 H8B . . 108.0 ?
    N1 C9 C15 . . 106.30(16) ?
    N1 C9 H9 . . 121.4(13) ?
    C15 C9 H9 . . 132.1(13) ?
    N2 C10 C11 . . 126.94(17) ?
    N2 C10 C15 . . 112.20(15) ?
    C15 C10 C11 . . 120.81(16) ?
    C10 C11 H11 . . 121.3 ?
    C12 C11 C10 . . 117.45(18) ?
    C12 C11 H11 . . 121.3 ?
    C11 C12 C13 . . 121.84(17) ?
    C11 C12 H12 . . 119.1 ?
    C13 C12 H12 . . 119.1 ?
    C12 C13 H13 . . 119.2 ?
    C14 C13 C12 . . 121.56(17) ?
    C14 C13 H13 . . 119.2 ?
    C13 C14 C15 . . 118.20(18) ?
    C13 C14 H14 . . 120.9 ?
    C15 C14 H14 . . 120.9 ?
    C9 C15 C10 . . 104.07(15) ?
    C9 C15 C14 . . 135.79(18) ?
    C14 C15 C10 . . 120.12(16) ?
    O1 C16 C17 . . 105.74(14) ?
    O1 C16 H16A . . 110.6 ?
    O1 C16 H16B . . 110.6 ?
    C17 C16 H16A . . 110.6 ?
    C17 C16 H16B . . 110.6 ?
    H16A C16 H16B . . 108.7 ?
    C18 C17 C16 . . 123.10(16) ?
    C18 C17 C22 . . 115.75(15) ?
    C22 C17 C16 . . 120.99(17) ?
    C17 C18 Cl1 . . 119.65(13) ?
    C19 C18 Cl1 . . 117.32(15) ?
    C19 C18 C17 . . 123.03(16) ?
    C18 C19 H19 . . 120.5 ?
    C20 C19 C18 . . 119.05(18) ?
    C20 C19 H19 . . 120.5 ?
    C19 C20 H20 . . 119.8 ?
    C21 C20 C19 . . 120.30(17) ?
    C21 C20 H20 . . 119.8 ?
    C20 C21 C22 . . 119.08(17) ?
    C20 C21 H21 . . 120.5 ?
    C22 C21 H21 . . 120.5 ?
    C17 C22 Cl2 . . 119.14(13) ?
    C21 C22 Cl2 . . 118.07(14) ?
    C21 C22 C17 . . 122.78(18) ?
loop_
    _geom_torsion_atom_site_label_1
    _geom_torsion_atom_site_label_2
    _geom_torsion_atom_site_label_3
    _geom_torsion_atom_site_label_4
    _geom_torsion_site_symmetry_1
    _geom_torsion_site_symmetry_2
    _geom_torsion_site_symmetry_3
    _geom_torsion_site_symmetry_4
    _geom_torsion
    _geom_torsion_publ_flag
    C16 O1 C1 C2 . . . . -69.95(19) ?
    C16 O1 C1 C8 . . . . 168.36(13) ?
    C1 O1 C16 C17 . . . . -155.79(14) ?
    C8 N1 N2 C10 . . . . 177.04(14) ?
    C9 N1 N2 C10 . . . . 0.86(18) ?
    N2 N1 C8 C1 . . . . -80.77(18) ?
    C9 N1 C8 C1 . . . . 94.9(2) ?
    N2 N1 C9 C15 . . . . -0.4(2) ?
    C8 N1 C9 C15 . . . . -176.19(15) ?
    N1 N2 C10 C11 . . . . 176.40(16) ?
    N1 N2 C10 C15 . . . . -0.98(18) ?
    O1 C1 C2 C3 . . . . 151.29(16) ?
    O1 C1 C2 C7 . . . . -29.9(2) ?
    C8 C1 C2 C3 . . . . -90.1(2) ?
    C8 C1 C2 C7 . . . . 88.65(19) ?
    O1 C1 C8 N1 . . . . -64.67(18) ?
    C2 C1 C8 N1 . . . . 172.15(15) ?
    C1 C2 C7 C6 . . . . -178.90(16) ?
    C3 C2 C7 C6 . . . . -0.1(3) ?
    C4 C3 C2 C1 . . . . 178.70(15) ?
    C4 C3 C2 C7 . . . . -0.1(3) ?
    C2 C3 C4 C5 . . . . 0.4(3) ?
    C6 C5 C4 C3 . . . . -0.4(3) ?
    C4 C5 C6 C7 . . . . 0.2(3) ?
    C5 C6 C7 C2 . . . . 0.1(3) ?
    N2 C10 C11 C12 . . . . -177.68(17) ?
    C15 C10 C11 C12 . . . . -0.5(2) ?
    C10 C11 C12 C13 . . . . -0.8(3) ?
    C14 C13 C12 C11 . . . . 1.0(3) ?
    C12 C13 C14 C15 . . . . 0.2(3) ?
    C10 C15 C9 N1 . . . . -0.20(18) ?
    C14 C15 C9 N1 . . . . -178.25(19) ?
    C9 C15 C10 N2 . . . . 0.76(19) ?
    C9 C15 C10 C11 . . . . -176.80(16) ?
    C14 C15 C10 N2 . . . . 179.19(15) ?
    C14 C15 C10 C11 . . . . 1.6(2) ?
    C9 C15 C14 C13 . . . . 176.39(19) ?
    C10 C15 C14 C13 . . . . -1.4(3) ?
    C18 C17 C16 O1 . . . . -90.65(19) ?
    C22 C17 C16 O1 . . . . 84.6(2) ?
    C16 C17 C18 Cl1 . . . . -3.0(2) ?
    C16 C17 C18 C19 . . . . 176.14(17) ?
    C22 C17 C18 Cl1 . . . . -178.45(13) ?
    C22 C17 C18 C19 . . . . 0.7(3) ?
    C16 C17 C22 Cl2 . . . . 1.9(2) ?
    C16 C17 C22 C21 . . . . -177.02(17) ?
    C18 C17 C22 Cl2 . . . . 177.45(13) ?
    C18 C17 C22 C21 . . . . -1.4(3) ?
    Cl1 C18 C19 C20 . . . . 179.44(15) ?
    C17 C18 C19 C20 . . . . 0.3(3) ?
    C21 C20 C19 C18 . . . . -0.6(3) ?
    C22 C21 C20 C19 . . . . -0.2(3) ?
    C20 C21 C22 Cl2 . . . . -177.68(15) ?
    C20 C21 C22 C17 . . . . 1.2(3) ?
loop_
    _geom_hbond_atom_site_label_D
    _geom_hbond_atom_site_label_H
    _geom_hbond_atom_site_label_A
    _geom_hbond_site_symmetry_A
    _geom_hbond_distance_DH
    _geom_hbond_distance_HA
    _geom_hbond_distance_DA
    _geom_hbond_angle_DHA
    _geom_hbond_publ_flag
    C4 H4 Cg3 2_545 0.93 2.91 3.591(2) 131 yes
    C11 H11 Cg2 2_545 0.93 2.87 3.616(2) 138 yes
_iucr_refine_instructions_details
;
TITL gt9 in P 21/n
CELL  0.71073  15.2399   5.3814  23.0461   90.000   90.871   90.000
ZERR     4.00   0.0004   0.0003   0.0006    0.000    0.003    0.000
LATT   1
SYMM  1/2 - X, 1/2 + Y, 1/2 - Z
SFAC  C    H    CL   N    O
UNIT  88   72   8    8    4
MERG   2
FMAP   2
PLAN   20
SIZE     0.15   0.20   0.35
ACTA
BOND   $H
CONF
LIST   4
L.S.  10
TEMP    20.00
WGHT    0.044100    1.211300
FVAR       0.18287
H9    2    0.453248    0.394282    0.261411    11.00000    0.02595
MOLE    1
CL1   3    0.587069    0.361792    0.038690    11.00000    0.02901    0.03842 =
         0.02471    0.00697   -0.00486    0.00359
CL2   3    0.595841   -0.326999    0.210810    11.00000    0.02402    0.04117 =
         0.02983    0.00997   -0.00291   -0.00851
O1    5    0.450446    0.076693    0.146501    11.00000    0.01463    0.02491 =
         0.02132   -0.00402    0.00136   -0.00060
N1    4    0.379317    0.088794    0.259168    11.00000    0.01694    0.02008 =
         0.01549    0.00192   -0.00004   -0.00049
N2    4    0.367854   -0.116539    0.291871    11.00000    0.01839    0.01992 =
         0.01940    0.00213   -0.00066   -0.00311
C1    1    0.368155   -0.035439    0.156796    11.00000    0.01462    0.01933 =
         0.01992    0.00253   -0.00132   -0.00047
AFIX  13
H1    2    0.377722   -0.206644    0.169932    11.00000   -1.20000
AFIX   0
C17   1    0.598321    0.016004    0.124428    11.00000    0.01639    0.02690 =
         0.01671   -0.00632    0.00110    0.00302
C15   1    0.476445    0.135111    0.329511    11.00000    0.01658    0.01947 =
         0.02099   -0.00112    0.00235   -0.00081
C10   1    0.427190   -0.086296    0.335529    11.00000    0.01590    0.01817 =
         0.01750   -0.00145    0.00039    0.00022
C11   1    0.439998   -0.243132    0.384291    11.00000    0.02506    0.02055 =
         0.02176    0.00260    0.00022    0.00127
AFIX  43
H11   2    0.407567   -0.388133    0.388679    11.00000   -1.20000
AFIX   0
C5    1    0.194634   -0.043168    0.007995    11.00000    0.01915    0.03041 =
         0.01941   -0.00336   -0.00431    0.00354
AFIX  43
H5    2    0.156960   -0.044766   -0.024129    11.00000   -1.20000
AFIX   0
C9    1    0.442604    0.243190    0.279073    11.00000    0.02116    0.01833 =
         0.02430    0.00271    0.00126   -0.00341
C3    1    0.245651   -0.225646    0.097210    11.00000    0.02054    0.01874 =
         0.02188    0.00207    0.00043   -0.00036
AFIX  43
H3    2    0.241923   -0.350524    0.124959    11.00000   -1.20000
AFIX   0
C4    1    0.188976   -0.227512    0.049476    11.00000    0.01945    0.02072 =
         0.02745   -0.00429   -0.00285   -0.00214
AFIX  43
H4    2    0.147260   -0.352700    0.045434    11.00000   -1.20000
AFIX   0
C18   1    0.640210    0.210178    0.096290    11.00000    0.02120    0.03002 =
         0.01625   -0.00115   -0.00021    0.00468
C6    1    0.256372    0.143917    0.014241    11.00000    0.02434    0.02455 =
         0.02186    0.00499   -0.00229    0.00221
AFIX  43
H6    2    0.259981    0.268172   -0.013667    11.00000   -1.20000
AFIX   0
C2    1    0.308048   -0.038287    0.103885    11.00000    0.01375    0.01831 =
         0.01970   -0.00086   -0.00036    0.00259
C7    1    0.313024    0.146713    0.062107    11.00000    0.01779    0.02152 =
         0.02481    0.00310   -0.00226   -0.00236
AFIX  43
H7    2    0.354363    0.272904    0.066136    11.00000   -1.20000
AFIX   0
C13   1    0.552547    0.045770    0.418215    11.00000    0.01946    0.03043 =
         0.02425   -0.00700   -0.00667    0.00510
AFIX  43
H13   2    0.594609    0.085588    0.446359    11.00000   -1.20000
AFIX   0
C8    1    0.328051    0.113108    0.205796    11.00000    0.01600    0.02899 =
         0.01735    0.00202   -0.00232    0.00382
AFIX  23
H8A   2    0.324974    0.286907    0.194793    11.00000   -1.20000
H8B   2    0.268730    0.055143    0.212263    11.00000   -1.20000
AFIX   0
C12   1    0.501951   -0.173083    0.424717    11.00000    0.02673    0.02682 =
         0.02094    0.00118   -0.00273    0.00811
AFIX  43
H12   2    0.511078   -0.271920    0.457357    11.00000   -1.20000
AFIX   0
C14   1    0.541036    0.199229    0.371713    11.00000    0.01895    0.02295 =
         0.03031   -0.00510   -0.00198   -0.00289
AFIX  43
H14   2    0.574690    0.342239    0.367791    11.00000   -1.20000
AFIX   0
C21   1    0.728229   -0.013052    0.187615    11.00000    0.01942    0.03365 =
         0.01954    0.00109   -0.00348    0.00046
AFIX  43
H21   2    0.757676   -0.090194    0.218323    11.00000   -1.20000
AFIX   0
C22   1    0.644791   -0.090367    0.170928    11.00000    0.01857    0.02968 =
         0.01880   -0.00089    0.00069    0.00054
C20   1    0.767017    0.180237    0.157979    11.00000    0.01944    0.03413 =
         0.02264   -0.00102   -0.00199   -0.00238
AFIX  43
H20   2    0.822887    0.233989    0.168846    11.00000   -1.20000
AFIX   0
C19   1    0.723091    0.294179    0.112196    11.00000    0.02408    0.02984 =
         0.02303    0.00282    0.00278   -0.00213
AFIX  43
H19   2    0.748833    0.425227    0.092397    11.00000   -1.20000
AFIX   0
C16   1    0.506281   -0.065161    0.109629    11.00000    0.01658    0.03026 =
         0.01922   -0.00580   -0.00050    0.00203
AFIX  23
H16A  2    0.492559   -0.032030    0.069126    11.00000   -1.20000
H16B  2    0.499186   -0.241574    0.116811    11.00000   -1.20000
HKLF 4
REM  gt9 in P 21/n
REM R1 =  0.0428 for   3685 Fo > 4sig(Fo)  and  0.0588 for all   4737 data
REM    248 parameters refined using      0 restraints
END
WGHT      0.0441      1.2113
REM Highest difference peak  0.904,  deepest hole -0.394,  1-sigma level  0.061
Q1    1   0.5381  0.2502  0.0439  11.00000  0.05    0.90
Q2    1   0.6048 -0.4632  0.2229  11.00000  0.05    0.37
Q3    1   0.4372 -0.1676  0.3574  11.00000  0.05    0.36
Q4    1   0.6765  0.2771  0.1108  11.00000  0.05    0.35
Q5    1   0.6848 -0.0532  0.1762  11.00000  0.05    0.34
Q6    1   0.4581  0.2158  0.3089  11.00000  0.05    0.32
Q7    1   0.4604  0.0311  0.3325  11.00000  0.05    0.32
Q8    1   0.4056  0.1756  0.2692  11.00000  0.05    0.30
Q9    1   0.2763 -0.1149  0.1003  11.00000  0.05    0.30
Q10   1   0.4328 -0.1890  0.1598  11.00000  0.05    0.28
Q11   1   0.6201 -0.0178  0.1532  11.00000  0.05    0.28
Q12   1   0.5374 -0.0886  0.4102  11.00000  0.05    0.27
Q13   1   0.3134  0.0414  0.0803  11.00000  0.05    0.27
Q14   1   0.6031  0.1465  0.1125  11.00000  0.05    0.27
Q15   1   0.3385 -0.0431  0.1238  11.00000  0.05    0.26
Q16   1   0.5594 -0.0693  0.1219  11.00000  0.05    0.24
Q17   1   0.7387  0.2722  0.1432  11.00000  0.05    0.24
Q18   1   0.5210 -0.3152  0.2046  11.00000  0.05    0.22
Q19   1   0.4819 -0.2411  0.3942  11.00000  0.05    0.22
Q20   1   0.3393  0.0213  0.1838  11.00000  0.05    0.22
;
data_global
_journal_date_recd_electronic     2014-02-27
_journal_date_accepted     2014-03-03
_journal_name_full     'Acta Crystallographica, Section E'
_journal_year     2014
_journal_volume     70
_journal_issue      4
_journal_page_first     o410
_journal_page_last     o410
_journal_paper_category     QO
_journal_paper_doi     10.1107/S1600536814004887
_journal_coeditor_code     XU5774
_publ_contact_author
;
Dr Tuncer H\"okelek
Hacettepe University
Department of Physics
06800 Beytepe
Ankara
Turkey
;
_publ_contact_author_email     merzifon@hacettepe.edu.tr
_publ_contact_author_fax     '90(312)2352550'
_publ_contact_author_phone     '90(312)2977242'
_publ_section_title
;
2-[2-(2,6-Dichlorobenzyloxy)-2-phenylethyl]-2<i>H</i>-indazole
;
loop_
    _publ_author_name
    _publ_author_address
    '\"Ozel G\"uven, \"Ozden'
;
Department of Chemistry,
B\"ulent Ecevit University,
67100 Zonguldak,
Turkey
;
    'T\"urk, G\"okhan'
;
Department of Chemistry,
B\"ulent Ecevit University,
67100 Zonguldak,
Turkey
;
    'Adler, Philip D. F.'
;
Department of Chemistry,
Southampton University,
SO17 1BJ Southampton
England
;
    'Coles, Simon J.'
;
Department of Chemistry,
Southampton University,
SO17 1BJ Southampton
England
;
    'H\"okelek, Tuncer'
;
Department of Physics,
Hacettepe University,
06800 Beytepe
Ankara
Turkey
;
