# Supplementary material for: 2-[2-(2,6-Di­chloro­benz­yloxy)-2-phenyl­eth­yl]-2H-indazole
Source: Acta Crystallogr Sect E Struct Rep Online. 2014 Mar 8;70(Pt 4):o410. doi: 10.1107/S1600536814004887 (PMC3998539; doi:10.1107/S1600536814004887)
Supplement: Supplementary file 2 [file e-70-0o410-Isup2.hkl]

#
# h,k,l, Fc-squared, Fo-squared, sigma(Fo-squared) and status flag
#
data_I
_shelx_title ' gt9 in P 21/n'
_shelx_refln_list_code          4
_shelx_F_calc_maximum      194.01
_exptl_crystal_F_000       824.00
_reflns_d_resolution_high  0.7403
 
loop_
 _symmetry_equiv_pos_as_xyz
 'x, y, z'
 '-x+1/2, y+1/2, -z+1/2'
 '-x, -y, -z'
 'x-1/2, -y-1/2, z-1/2'
 
_cell_length_a    15.2399
_cell_length_b     5.3814
_cell_length_c    23.0461
_cell_angle_alpha  90.000
_cell_angle_beta   90.871
_cell_angle_gamma  90.000
 
_shelx_F_squared_multiplier     1.000
 
loop_
 _refln_index_h
 _refln_index_k
 _refln_index_l
 _refln_F_squared_calc
 _refln_F_squared_meas
 _refln_F_squared_sigma
 _refln_observed_status
   4   0   0      534.09      470.21      6.20 o
   6   0   0     7602.24     7508.58    130.36 o
   8   0   0       12.24       19.31      1.54 o
  10   0   0      226.23      175.31      7.35 o
  12   0   0      572.51      553.13     18.26 o
  14   0   0       59.76       91.65     15.40 o
  16   0   0      101.74      108.63     10.05 o
  18   0   0      288.27      275.70     26.01 o
  20   0   0      279.79      260.15     28.71 o
   1   1   0    17555.42    17578.88    228.01 o
   2   1   0      522.61      460.59      6.00 o
   3   1   0       87.71      108.00      2.72 o
   4   1   0     2839.52     2940.46     34.14 o
   5   1   0     1757.38     1676.17     20.60 o
   6   1   0      529.92      509.77      7.30 o
   7   1   0     2415.39     2306.57     25.31 o
   8   1   0        4.41        4.24      1.01 o
   9   1   0      146.57      144.92      2.59 o
  10   1   0        5.99        3.01      1.46 o
  11   1   0     2093.74     2130.46     28.35 o
  12   1   0     1006.55      968.91     13.67 o
  13   1   0      105.32      105.58      5.24 o
  14   1   0       88.42       81.86      5.42 o
  15   1   0      508.09      538.20     23.13 o
  16   1   0      475.08      483.29     13.02 o
  17   1   0      675.62      699.12     18.38 o
  18   1   0       21.77        6.16      5.92 o
  19   1   0       10.71       16.03     16.45 o
  20   1   0        0.22       12.24     11.36 o
   0   2   0     1160.97     1306.63     36.71 o
   1   2   0      328.53      281.31      6.80 o
   2   2   0        0.60       16.35      2.55 o
   3   2   0       66.22      110.24      7.24 o
   4   2   0      433.79      548.30     10.20 o
   5   2   0      406.01      359.45      5.63 o
   6   2   0      862.26      868.13     11.60 o
   7   2   0      277.61      301.95      5.17 o
   8   2   0        2.56        2.88      1.69 o
   9   2   0       30.12       38.60      2.58 o
  10   2   0       39.84       49.01      3.59 o
  11   2   0       98.98       90.21      4.38 o
  12   2   0      471.53      467.27     12.34 o
  13   2   0      267.05      272.43      7.41 o
  14   2   0       25.30       26.35      4.07 o
  15   2   0       81.19       97.20     10.36 o
  16   2   0       59.88       74.05      9.98 o
  17   2   0       14.22       17.79      8.63 o
  18   2   0       14.50       12.10      6.78 o
  19   2   0       72.53       43.28     13.49 o
   1   3   0     1295.76     1107.66     23.20 o
   2   3   0       23.16       10.66      3.36 o
   3   3   0      292.79      329.05      9.58 o
   4   3   0      281.28      286.75      7.80 o
   5   3   0     3306.16     3075.08     55.23 o
   6   3   0      120.58      142.73      9.32 o
   7   3   0     3274.73     2955.23     50.52 o
   8   3   0     1257.29     1345.91     42.07 o
   9   3   0     1067.63     1002.10     20.64 o
  10   3   0      706.22      689.21     14.60 o
  11   3   0      665.17      653.02     14.45 o
  12   3   0        6.50        4.94      3.70 o
  13   3   0      332.25      334.22     16.18 o
  14   3   0       15.90       30.31      8.42 o
  15   3   0      644.53      637.70     21.28 o
  16   3   0      126.65      140.88     17.80 o
  17   3   0      130.04       77.05     10.70 o
  18   3   0        2.22       15.33      9.98 o
   0   4   0      562.27      461.98     25.72 o
   1   4   0       96.82      118.45     13.30 o
   2   4   0      335.05      319.67     28.69 o
   3   4   0      252.84      281.85     17.16 o
   4   4   0      761.26      756.25     22.98 o
   5   4   0        7.31       10.83      5.23 o
   6   4   0       49.07      102.87      9.44 o
   7   4   0      201.73      172.57      9.19 o
   8   4   0      165.76      184.38     10.96 o
   9   4   0      329.59      314.70     13.55 o
  10   4   0      255.66      272.26     11.12 o
  11   4   0        1.46        5.53      5.29 o
  12   4   0      351.51      359.19     19.11 o
  13   4   0      134.22      124.67     16.66 o
  14   4   0       18.62        1.08      5.43 o
  15   4   0        3.75        0.28      5.85 o
  16   4   0      113.17      103.35     26.12 o
  17   4   0      225.51      178.26     22.68 o
   1   5   0      157.21      196.73     19.66 o
   2   5   0       22.42       34.94     12.34 o
   3   5   0      213.85      287.06     36.18 o
   4   5   0       19.14       15.47     10.66 o
   5   5   0        0.52        1.00      6.53 o
   6   5   0        0.07        4.69      7.62 o
   7   5   0        9.13       16.49      9.27 o
   8   5   0        7.58       14.27      7.59 o
   9   5   0        1.74       -0.51      5.93 o
  10   5   0       42.04       30.49     12.06 o
  11   5   0        0.70        3.96      5.59 o
  12   5   0       43.96       25.44      9.93 o
  13   5   0       16.98        6.81      7.87 o
  14   5   0        5.57        9.82     12.89 o
   0   6   0        0.19       -3.29     11.96 o
   1   6   0      913.70      899.93     45.13 o
   2   6   0       27.13        4.60     12.47 o
   3   6   0      149.89      175.40     34.24 o
   4   6   0        0.77       -1.87      8.54 o
   5   6   0       26.60       33.72     24.82 o
   6   6   0       93.06       93.47     19.79 o
   7   6   0       28.42       11.33     10.85 o
   8   6   0      102.54       84.87     16.43 o
   9   6   0       60.97       91.00     15.98 o
  10   6   0      482.45      475.63     26.89 o
  11   6   0        0.32       22.12     26.46 o
   1   7   0      193.96      179.49     23.85 o
   2   7   0        8.29        5.08     24.22 o
   3   7   0       58.06       77.75     23.02 o
   4   7   0       30.07       44.25     32.59 o
   5   7   0      328.83      328.02     49.64 o
 -19   0   1      732.81      756.52     46.65 o
 -17   0   1     2965.29     2974.36    113.93 o
 -15   0   1      642.97      621.10     21.34 o
 -13   0   1     3231.42     3142.35     81.50 o
 -11   0   1     1091.92     1011.52     29.33 o
  -9   0   1       10.44       30.51      6.04 o
  -7   0   1     7121.56     7284.53    127.64 o
  -5   0   1     1144.33     1050.68     14.17 o
  -3   0   1     8615.67     8418.83    107.82 o
   3   0   1     2863.69     2757.77     40.97 o
   5   0   1     7132.59     6901.98    168.60 o
   7   0   1     4254.96     4559.13     90.60 o
   9   0   1     3585.63     3648.63     74.30 o
  11   0   1      364.04      338.85     10.88 o
  13   0   1      237.71      288.79     13.61 o
  15   0   1     3151.82     3126.94     86.65 o
  17   0   1      241.44      245.67     16.75 o
  19   0   1      245.47      246.99     27.21 o
 -20   1   1      160.16      148.76     18.09 o
 -19   1   1        6.37        8.98     10.21 o
 -18   1   1      116.39      103.99     14.03 o
 -17   1   1        0.61        0.83      4.47 o
 -16   1   1      355.25      372.61     10.98 o
 -15   1   1      278.78      277.29     13.37 o
 -14   1   1        1.63        3.78      3.27 o
 -13   1   1      744.15      801.56     13.93 o
 -12   1   1      636.00      637.27      9.11 o
 -11   1   1      883.45      908.29     12.70 o
 -10   1   1        0.34       -0.05      0.89 o
  -9   1   1      540.34      565.50      6.48 o
  -8   1   1      156.71      128.22      2.54 o
  -7   1   1      368.03      322.37      4.86 o
  -6   1   1     3454.87     3373.47     37.56 o
  -5   1   1     3014.88     3043.24     35.45 o
  -4   1   1       46.24       40.93      2.02 o
  -3   1   1      913.49      962.91     11.31 o
  -2   1   1    29199.18    29057.56    433.29 o
  -1   1   1     1958.80     1967.41     19.86 o
   0   1   1     2490.13     2463.28     35.46 o
   1   1   1     1803.59     1717.11     25.28 o
   2   1   1      163.56      141.62      2.92 o
   3   1   1      162.77      142.76      4.86 o
   4   1   1     1573.30     1453.38     19.52 o
   5   1   1     1472.93     1559.46     19.38 o
   6   1   1     1143.50     1153.41     12.61 o
   7   1   1      989.01      993.81     10.99 o
   8   1   1       13.57       12.89      1.64 o
   9   1   1     2421.68     2268.23     29.60 o
  10   1   1        9.36        8.79      1.82 o
  11   1   1      399.00      393.12      6.87 o
  12   1   1        0.42        0.55      1.23 o
  13   1   1       38.80       31.37      1.72 o
  14   1   1      280.37      265.63      9.90 o
  15   1   1      368.30      368.42     11.02 o
  16   1   1      354.59      386.17     13.35 o
  17   1   1      320.34      309.43     11.84 o
  18   1   1       34.36       28.46     11.50 o
  19   1   1       61.96       83.75     14.05 o
  20   1   1        5.92        9.82     10.90 o
 -19   2   1       84.24       57.10     24.07 o
 -18   2   1      188.53      192.60     36.63 o
 -17   2   1      135.09      142.88     14.72 o
 -16   2   1      248.52      258.25      9.49 o
 -15   2   1       18.95       11.22      4.13 o
 -14   2   1      806.53      825.51     16.04 o
 -13   2   1       66.01       60.17      4.38 o
 -12   2   1      108.11      110.86      3.61 o
 -11   2   1      154.94      154.26      4.32 o
 -10   2   1      142.56      147.12      5.27 o
  -9   2   1       51.96       60.91      3.81 o
  -8   2   1     1020.52      912.67     14.28 o
  -7   2   1      318.60      294.00      5.21 o
  -6   2   1      205.76      260.15      4.89 o
  -5   2   1     1643.18     1745.94     29.60 o
  -4   2   1      178.83      196.61      4.76 o
  -3   2   1       26.45       26.97      2.55 o
  -2   2   1     5914.11     5967.31     71.76 o
  -1   2   1       89.02       77.84      3.68 o
   0   2   1     1458.07     1479.34     18.42 o
   1   2   1     2111.63     1943.95     24.07 o
   2   2   1     1963.95     1869.51     24.63 o
   3   2   1     2132.92     1938.65     23.90 o
   4   2   1      623.73      515.44      9.49 o
   5   2   1       14.51       11.21      1.76 o
   6   2   1     2657.38     2753.45     34.48 o
   7   2   1       38.80       36.98      3.53 o
   8   2   1      118.81      153.75      5.52 o
   9   2   1       16.79       11.45      2.14 o
  10   2   1      916.47      911.19     13.83 o
  11   2   1      209.83      220.04      4.91 o
  12   2   1       16.97       14.90      1.77 o
  13   2   1        7.07        9.53      4.01 o
  14   2   1     1964.03     2032.10     40.31 o
  15   2   1       39.88       61.81      7.31 o
  16   2   1      189.21      219.72      9.06 o
  17   2   1      125.77      115.63     12.86 o
  18   2   1       66.67       41.87      8.39 o
  19   2   1       53.28       31.48     12.85 o
 -18   3   1       75.09       57.41     14.29 o
 -17   3   1       46.37       22.97     11.62 o
 -16   3   1      641.77      632.06     22.19 o
 -15   3   1      655.36      724.88     33.49 o
 -14   3   1     1432.88     1457.18     33.97 o
 -13   3   1      340.30      362.97     12.42 o
 -12   3   1      476.09      489.38     12.22 o
 -11   3   1        0.71       -0.06      2.32 o
 -10   3   1     1205.14     1120.72     21.09 o
  -9   3   1      259.86      229.47      7.19 o
  -8   3   1     1743.63     1699.15     30.05 o
  -7   3   1       42.06       22.06      4.96 o
  -6   3   1      295.06      223.62      7.60 o
  -5   3   1        1.06       -0.91      2.71 o
  -4   3   1       21.41       41.95      5.71 o
  -3   3   1        6.44        4.72      3.19 o
  -2   3   1     7192.34     7435.35    143.68 o
  -1   3   1      426.87      499.21     14.30 o
   0   3   1     2569.14     2580.70     43.77 o
   1   3   1      179.47      247.30     11.05 o
   2   3   1       50.42       39.73      4.73 o
   3   3   1     1019.05      970.04     21.45 o
   4   3   1     1382.67     1420.20     27.99 o
   5   3   1      177.18      204.15      8.20 o
   6   3   1      176.50      164.70      7.49 o
   7   3   1      332.42      298.24      8.07 o
   8   3   1     1350.83     1368.64     38.21 o
   9   3   1      616.66      579.72     30.10 o
  10   3   1     1075.68     1032.88     19.29 o
  11   3   1      585.35      588.94     25.70 o
  12   3   1       13.85        4.47      3.86 o
  13   3   1       13.42        7.03      5.07 o
  14   3   1      420.12      501.11     21.38 o
  15   3   1       53.81       46.55      8.19 o
  16   3   1       48.89       30.54      7.68 o
  17   3   1        7.52        6.60     13.04 o
  18   3   1        1.33       20.75     11.94 o
 -17   4   1        0.11        3.89     15.85 o
 -16   4   1      181.30      217.92     20.56 o
 -15   4   1       28.98       16.75      8.86 o
 -14   4   1       57.24       52.36      9.24 o
 -13   4   1        4.99        2.01      5.31 o
 -12   4   1      167.94      173.27     10.06 o
 -11   4   1       67.45       82.57     16.37 o
 -10   4   1      113.24      126.40      8.80 o
  -9   4   1      596.17      581.13     16.54 o
  -8   4   1       54.82       79.06     23.43 o
  -7   4   1     1034.18     1015.36     24.51 o
  -6   4   1        4.25       -1.38      3.40 o
  -5   4   1        2.16        5.37      5.11 o
  -4   4   1      603.31      582.83     19.94 o
  -3   4   1        0.09        3.51      5.59 o
  -2   4   1        0.32        2.89      5.08 o
  -1   4   1      166.08      110.19     16.60 o
   0   4   1      768.81      823.24     34.84 o
   1   4   1      642.52      564.40     27.66 o
   2   4   1       21.70       46.04     15.93 o
   3   4   1       83.06       98.74      8.31 o
   4   4   1        1.23       -0.19      4.20 o
   5   4   1      207.58      211.93     11.67 o
   6   4   1      155.76      154.39     10.55 o
   7   4   1      347.68      371.86     18.43 o
   8   4   1      343.72      347.14     12.23 o
   9   4   1        0.25       -1.18      4.12 o
  10   4   1       69.13       68.71     10.38 o
  11   4   1      501.88      554.35     21.48 o
  12   4   1       25.65       30.00      6.71 o
  13   4   1        0.07        0.14      4.38 o
  14   4   1        0.05       -0.37      5.29 o
  15   4   1        0.36        1.21      7.41 o
  16   4   1       29.31       45.91     20.78 o
  17   4   1        0.75        6.72     33.64 o
 -14   5   1       86.23       59.02     12.80 o
 -13   5   1       51.23       44.05      9.64 o
 -12   5   1       10.38        5.90      8.05 o
 -11   5   1      132.42      139.90     10.16 o
 -10   5   1      105.49      116.36      8.97 o
  -9   5   1       25.19        4.06      8.25 o
  -8   5   1      158.95      174.98     17.18 o
  -7   5   1       70.95       99.33     12.30 o
  -6   5   1       39.97       57.04     10.57 o
  -5   5   1        5.00        3.49      6.22 o
  -4   5   1       72.36       79.38     14.12 o
  -3   5   1      883.48      861.11     33.23 o
  -2   5   1        0.19        3.88      7.14 o
  -1   5   1       88.50      134.10     45.75 o
   0   5   1       67.30       77.98     15.79 o
   1   5   1      437.44      521.87     23.96 o
   2   5   1      467.32      411.50     20.98 o
   3   5   1      911.12      904.86     27.83 o
   4   5   1      193.86      193.74     12.41 o
   5   5   1     1159.19     1224.51     36.58 o
   6   5   1      112.91      123.31     11.60 o
   7   5   1       23.91       32.00     10.03 o
   8   5   1       66.53       75.71     14.44 o
   9   5   1       37.94       60.24     11.25 o
  10   5   1        1.49       -0.67      5.19 o
  11   5   1       21.26       10.80      5.95 o
  12   5   1       22.05       23.66     12.76 o
  13   5   1        5.40        3.54      9.01 o
  14   5   1       54.76       40.47     15.70 o
 -11   6   1       22.10       48.03     41.56 o
 -10   6   1        9.09       19.00     10.61 o
  -9   6   1      106.91      114.80     13.80 o
  -8   6   1       32.23       52.60     17.86 o
  -7   6   1      774.25      735.44     40.28 o
  -6   6   1       36.63       13.70     15.12 o
  -5   6   1       28.51       28.17     16.03 o
  -4   6   1      125.23      208.79     38.87 o
  -3   6   1      102.29       87.57     19.33 o
  -2   6   1        0.24       -0.44      8.68 o
  -1   6   1      668.64      712.44     76.10 o
   0   6   1        4.88       -1.79     12.88 o
   1   6   1      156.78      193.48     19.78 o
   2   6   1      481.74      545.22     29.30 o
   3   6   1     1011.49     1060.15     46.64 o
   4   6   1       74.32       49.53     34.84 o
   5   6   1      724.41      660.16     32.53 o
   6   6   1      775.61      704.48     66.18 o
   7   6   1       32.13        9.09      8.66 o
   8   6   1      113.32      142.97     20.45 o
   9   6   1       45.51       48.97     14.14 o
  10   6   1      179.09      135.46     15.15 o
  11   6   1      101.92      111.20     21.02 o
  -5   7   1       20.06        9.57     26.01 o
  -4   7   1       61.02       35.58     29.60 o
  -3   7   1       19.34       30.50     19.44 o
  -2   7   1       56.00       25.12     19.14 o
  -1   7   1      146.08       97.49     26.98 o
   0   7   1       60.07       58.50     24.41 o
   1   7   1        5.80       13.61     14.96 o
   2   7   1       14.32       46.35     32.00 o
   3   7   1       10.84      -10.47     17.04 o
   4   7   1        0.07      -14.65     27.51 o
   5   7   1       34.21       15.55     28.71 o
 -20   0   2      155.48       85.82     22.73 o
 -18   0   2      541.19      615.08     39.77 o
 -16   0   2     1490.94     1417.67     43.66 o
 -14   0   2     2181.84     1981.41     53.76 o
 -12   0   2      678.19      621.28     17.31 o
 -10   0   2      479.24      571.23     12.97 o
  -8   0   2     8808.94     9236.41    149.58 o
  -6   0   2     1156.54     1068.66     14.87 o
  -4   0   2    16033.35    16039.73    247.33 o
  -2   0   2     1761.77     1754.51     29.23 o
   2   0   2    15299.93    15222.60    251.71 o
   4   0   2      855.32      946.52     15.67 o
   6   0   2     4373.38     4479.99    107.46 o
   8   0   2      661.51      693.90     15.03 o
  10   0   2      385.50      397.54     14.41 o
  12   0   2      641.20      620.95     27.06 o
  14   0   2     1479.68     1498.34     42.64 o
  16   0   2      143.23      139.08     12.16 o
  18   0   2      302.60      286.69     36.03 o
  20   0   2       89.98      116.02     23.02 o
 -20   1   2       85.78       93.37     15.62 o
 -19   1   2      610.79      620.99     30.13 o
 -18   1   2      682.29      752.18     31.64 o
 -17   1   2       63.27       66.51      8.13 o
 -16   1   2       54.63       44.07     11.77 o
 -15   1   2      214.92      215.20      8.48 o
 -14   1   2       27.38       31.09      4.20 o
 -13   1   2        0.44        2.79      2.01 o
 -12   1   2        9.97       13.10      2.10 o
 -11   1   2       84.81       92.77      2.35 o
 -10   1   2       89.55       68.56      1.87 o
  -9   1   2      500.00      512.56      5.97 o
  -8   1   2      628.18      503.47      9.49 o
  -7   1   2      870.54     1022.64     11.57 o
  -6   1   2       50.16       44.62      2.30 o
  -5   1   2        3.02        4.27      1.16 o
  -4   1   2     9787.16    10070.41    130.38 o
  -3   1   2     1265.76     1353.31     15.71 o
  -2   1   2    11436.53    11191.12    137.55 o
  -1   1   2     5953.24     5502.87     74.59 o
   0   1   2      989.95      972.55     11.98 o
   1   1   2      642.92      647.16      8.01 o
   2   1   2     4289.98     4155.73     48.46 o
   3   1   2     5680.05     5355.41     63.92 o
   4   1   2     6022.61     6103.28     74.01 o
   5   1   2     1190.20     1054.10     11.48 o
   6   1   2      475.29      465.59      5.62 o
   7   1   2      745.04      815.99     16.87 o
   8   1   2     2397.02     2142.06     24.31 o
   9   1   2      577.56      589.01      9.62 o
  10   1   2      507.80      480.86      8.27 o
  11   1   2      106.78      120.58      5.51 o
  12   1   2      151.48      160.25      3.65 o
  13   1   2       35.76       27.05      2.47 o
  14   1   2     2597.10     2488.74     48.00 o
  15   1   2      992.80      960.56     27.54 o
  16   1   2        1.54       -0.13      3.61 o
  17   1   2        0.11        3.85      4.20 o
  18   1   2       78.11       84.26     11.26 o
  19   1   2        4.72       10.34     10.30 o
  20   1   2      125.68      130.53     17.19 o
 -19   2   2      121.02      156.11     53.08 o
 -18   2   2        0.92       -1.10      8.41 o
 -17   2   2       89.66       69.46     13.44 o
 -16   2   2      104.22      111.14     10.79 o
 -15   2   2      466.96      470.83     12.17 o
 -14   2   2      189.16      197.24      7.28 o
 -13   2   2      243.75      223.17      6.03 o
 -12   2   2      117.34      134.02      4.82 o
 -11   2   2       14.80       21.24      2.91 o
 -10   2   2      399.97      393.45      7.97 o
  -9   2   2     2331.15     2251.31     33.27 o
  -8   2   2      738.40      811.85     13.00 o
  -7   2   2     3560.67     3730.44     47.82 o
  -6   2   2      649.26      710.25     10.59 o
  -5   2   2      118.97       94.05      5.58 o
  -4   2   2      176.22      145.30      3.54 o
  -3   2   2     1348.11     1207.23     22.44 o
  -2   2   2       69.24       90.35      2.63 o
  -1   2   2      957.02      886.99     14.40 o
   0   2   2      168.32      194.38      7.64 o
   1   2   2     1270.17     1190.88     15.28 o
   2   2   2     4365.44     4395.69     69.46 o
   3   2   2     3376.14     3222.28     39.66 o
   4   2   2        1.33        7.46      1.86 o
   5   2   2     1680.24     1666.91     20.80 o
   6   2   2       31.13       61.08      3.37 o
   7   2   2     2798.51     2614.24     50.30 o
   8   2   2      341.35      319.87      6.75 o
   9   2   2      368.60      370.23      8.71 o
  10   2   2       20.21       21.69      2.30 o
  11   2   2      304.26      339.95      6.14 o
  12   2   2       64.45       50.19      4.25 o
  13   2   2     1211.73     1307.24     26.21 o
  14   2   2      682.65      625.20     27.45 o
  15   2   2      232.33      289.52     10.14 o
  16   2   2       33.01       30.25      5.87 o
  17   2   2       60.41       61.86      7.67 o
  18   2   2       18.39       13.92      8.38 o
  19   2   2      482.31      492.60     25.26 o
 -18   3   2        0.97       50.24     17.04 o
 -17   3   2      352.59      352.58     22.05 o
 -16   3   2       35.61       16.15      7.47 o
 -15   3   2      207.71      188.21     11.85 o
 -14   3   2      576.57      645.55     21.28 o
 -13   3   2      757.18      727.22     18.86 o
 -12   3   2       10.56       15.23      4.44 o
 -11   3   2        0.28       -0.17      3.58 o
 -10   3   2       17.37        7.43      4.33 o
  -9   3   2     2384.73     2315.76     45.06 o
  -8   3   2      319.88      286.08      9.99 o
  -7   3   2      316.32      311.38     12.43 o
  -6   3   2      577.13      559.68     13.90 o
  -5   3   2      100.49       96.70      6.77 o
  -4   3   2       18.96        6.72      4.22 o
  -3   3   2      630.09      619.73     29.07 o
  -2   3   2       73.81       69.31      5.57 o
  -1   3   2      291.91      262.27     31.64 o
   0   3   2        6.67        2.82      4.04 o
   1   3   2      196.45      182.77     10.46 o
   2   3   2      387.01      366.58      9.79 o
   3   3   2        1.17        0.61      2.09 o
   4   3   2        0.46        3.78      3.02 o
   5   3   2      649.84      673.81     15.49 o
   6   3   2     1125.36     1169.14     18.95 o
   7   3   2      628.56      590.77     10.93 o
   8   3   2      558.11      521.55     20.34 o
   9   3   2       88.76       91.44      5.60 o
  10   3   2        3.90        2.01      2.94 o
  11   3   2       13.40       16.53      3.99 o
  12   3   2      465.78      445.26     11.41 o
  13   3   2      628.05      666.37     55.89 o
  14   3   2      149.53      156.35      8.58 o
  15   3   2        0.88       -0.70      5.23 o
  16   3   2       91.37      120.74      8.80 o
  17   3   2      106.84       84.78     10.77 o
  18   3   2       50.52       42.35     15.08 o
 -17   4   2       43.81       23.60     15.10 o
 -16   4   2       84.79      103.89     18.29 o
 -15   4   2      210.39      207.38     15.58 o
 -14   4   2       65.75       73.89      9.31 o
 -13   4   2      171.61      183.90     10.84 o
 -12   4   2      592.14      588.09     22.81 o
 -11   4   2      468.90      436.27     17.13 o
 -10   4   2       24.50       11.21      5.79 o
  -9   4   2       26.56       29.31      6.25 o
  -8   4   2       34.97       47.96      8.42 o
  -7   4   2       64.57       91.38     13.91 o
  -6   4   2     1846.77     1890.77     40.01 o
  -5   4   2       91.24       83.15      7.30 o
  -4   4   2      518.82      507.30     17.96 o
  -3   4   2       24.49        9.25     12.26 o
  -2   4   2      204.11      173.13     15.85 o
  -1   4   2     1552.60     1515.30     49.58 o
   0   4   2       33.02       35.30     11.03 o
   1   4   2      472.12      479.86     17.37 o
   2   4   2        6.56       16.84      5.98 o
   3   4   2     1000.07      922.30     83.84 o
   4   4   2        2.06       -3.21      5.77 o
   5   4   2       19.92       26.74      7.39 o
   6   4   2       65.56       67.30      8.54 o
   7   4   2     1472.92     1414.22     46.63 o
   8   4   2      126.46      144.75      8.61 o
   9   4   2      830.52      770.95     19.06 o
  10   4   2       11.94        3.76      4.76 o
  11   4   2      126.20      168.62     25.11 o
  12   4   2       56.06       67.59      8.76 o
  13   4   2      127.96      134.17      9.61 o
  14   4   2       14.84        1.05      6.01 o
  15   4   2      222.63      279.28     21.04 o
  16   4   2      344.32      426.60     26.62 o
  17   4   2       30.01       34.56     19.29 o
 -14   5   2      157.97      153.36     27.97 o
 -13   5   2       25.06       15.50      9.64 o
 -12   5   2      146.98      126.63     26.39 o
 -11   5   2       12.54       20.70      8.30 o
 -10   5   2      217.42      203.32     14.29 o
  -9   5   2        0.68        3.21      7.89 o
  -8   5   2      499.48      543.71     22.39 o
  -7   5   2        5.43        8.80      6.98 o
  -6   5   2      259.44      287.17     16.08 o
  -5   5   2      457.60      477.00     22.72 o
  -4   5   2        2.68        9.55     16.00 o
  -3   5   2       70.72       65.46     15.70 o
  -2   5   2      878.89      848.81     33.46 o
  -1   5   2      340.83      375.64     29.15 o
   0   5   2      353.81      420.27     30.35 o
   1   5   2      955.67      920.58     35.37 o
   2   5   2        0.53       -2.55      5.53 o
   3   5   2       44.15       50.35      8.86 o
   4   5   2      210.42      264.67     34.05 o
   5   5   2      369.36      397.95     17.68 o
   6   5   2        7.33        2.32      7.20 o
   7   5   2       44.44       50.82     10.84 o
   8   5   2      195.41      230.89     21.27 o
   9   5   2       81.50       93.80     19.08 o
  10   5   2       12.73       12.06      9.35 o
  11   5   2      105.19       99.43     14.18 o
  12   5   2      469.70      581.06     31.55 o
  13   5   2        2.70       -1.44      8.54 o
  14   5   2      357.14      331.96     26.15 o
 -11   6   2       81.27       53.11     11.61 o
 -10   6   2       47.60       12.82     10.79 o
  -9   6   2       54.84       73.54     21.98 o
  -8   6   2      101.49       93.80     68.48 o
  -7   6   2        8.28       -1.03      9.18 o
  -6   6   2        4.10       -6.35     13.41 o
  -5   6   2      256.73      239.49     24.25 o
  -4   6   2       16.97       17.68     15.15 o
  -3   6   2       15.32        0.71     10.43 o
  -2   6   2        8.32       -3.34     12.39 o
  -1   6   2      252.08      237.30     21.02 o
   0   6   2       82.31       57.47     28.71 o
   1   6   2      190.21      201.75     24.63 o
   2   6   2       42.39       27.80     12.00 o
   3   6   2       56.93       68.01     19.59 o
   4   6   2       73.75       81.00     18.73 o
   5   6   2       47.24       33.30      7.98 o
   6   6   2       47.51       39.94     13.24 o
   7   6   2        3.28        3.80      9.92 o
   8   6   2       19.00       41.09     28.64 o
   9   6   2       29.65       33.85     14.00 o
  10   6   2       81.92       61.91     15.60 o
  11   6   2       65.00       53.82     27.51 o
  -5   7   2      240.37      158.78     42.46 o
  -4   7   2       33.05       29.30     30.50 o
  -3   7   2      131.27      118.71     38.87 o
  -2   7   2       30.37       49.64     32.59 o
  -1   7   2        0.98       10.11     19.03 o
   0   7   2       96.01       90.80     26.22 o
   1   7   2        9.17       -6.58     25.12 o
   2   7   2       27.54       32.29     31.10 o
   3   7   2        1.13       -9.27     16.45 o
   4   7   2      102.38       81.63     35.88 o
   5   7   2       25.80       17.04     28.11 o
 -19   0   3        9.81        5.38     14.05 o
 -17   0   3       38.99       51.43     15.55 o
 -15   0   3      333.49      332.04     14.79 o
 -13   0   3       12.79       21.66      2.50 o
 -11   0   3       78.82       78.93      2.98 o
  -9   0   3      340.16      394.57      7.42 o
  -7   0   3     1429.08     1435.01     24.31 o
  -5   0   3     1378.68     1327.58     31.27 o
  -3   0   3    34604.47    34794.80    666.94 o
   3   0   3       66.53       69.66      4.01 o
   5   0   3      832.69      825.00     12.03 o
   7   0   3      478.28      459.12     47.25 o
   9   0   3     2116.76     2348.91     49.45 o
  11   0   3       44.14       62.91     14.95 o
  13   0   3     1442.57     1485.98     66.38 o
  15   0   3      266.26      264.25     22.43 o
  17   0   3       50.62       48.28      9.12 o
  19   0   3     1227.61     1137.81     41.13 o
 -20   1   3       45.18       35.18     13.67 o
 -19   1   3        3.39        2.64      7.31 o
 -18   1   3       91.12      104.51     18.84 o
 -17   1   3      321.19      368.02     17.91 o
 -16   1   3        2.38        0.12      4.35 o
 -15   1   3      887.41      931.54     27.62 o
 -14   1   3      115.25      132.93      9.41 o
 -13   1   3       85.63      100.26      3.35 o
 -12   1   3        7.89        6.57      1.26 o
 -11   1   3      168.11      139.00      2.77 o
 -10   1   3      893.26      946.95     10.01 o
  -9   1   3     3740.10     3767.34     40.70 o
  -8   1   3        6.89        2.56      1.06 o
  -7   1   3     1546.47     1740.11     19.38 o
  -6   1   3      793.16      889.41     10.92 o
  -5   1   3     1045.10      996.95     11.93 o
  -4   1   3     1902.14     2106.43     24.37 o
  -3   1   3    37641.05    38629.40    571.05 o
  -2   1   3     1008.54     1140.63     14.69 o
  -1   1   3      269.58      296.01      5.17 o
   0   1   3     2620.01     2291.04     54.57 o
   1   1   3     3692.19     3727.73     46.11 o
   2   1   3     1542.27     1493.45     16.61 o
   3   1   3     2100.08     2028.93     22.75 o
   4   1   3      178.59      195.18      3.13 o
   5   1   3     2772.48     2769.92     30.07 o
   6   1   3     2022.81     2170.29     24.83 o
   7   1   3      934.74      840.77      9.85 o
   8   1   3      226.13      243.18      3.94 o
   9   1   3     1123.34     1140.88     17.48 o
  10   1   3       37.14       45.29      4.23 o
  11   1   3       79.65       82.28      2.66 o
  12   1   3      123.78      125.59      5.68 o
  13   1   3       76.46       49.14      6.30 o
  14   1   3       33.41       18.58      4.54 o
  15   1   3       99.79      131.95      7.22 o
  16   1   3      240.66      235.61      9.77 o
  17   1   3     1054.33     1064.73     25.57 o
  18   1   3       34.46       14.27      6.04 o
  19   1   3      709.45      738.42     25.67 o
  20   1   3      139.88      137.23     16.77 o
 -19   2   3        3.22       -0.99      9.15 o
 -18   2   3       92.33       85.38     14.30 o
 -17   2   3       63.25       72.33     12.81 o
 -16   2   3      412.42      446.78     25.87 o
 -15   2   3       84.97       74.53     11.49 o
 -14   2   3      410.83      405.72     10.68 o
 -13   2   3      617.42      617.67     15.42 o
 -12   2   3       95.04       81.74      6.00 o
 -11   2   3      569.65      574.63     11.29 o
 -10   2   3     3663.32     3414.45     47.54 o
  -9   2   3        8.76        8.21      2.25 o
  -8   2   3     3088.80     3011.90     41.24 o
  -7   2   3       83.22       97.95      4.91 o
  -6   2   3       62.60       58.46      2.57 o
  -5   2   3      141.87      116.96      4.16 o
  -4   2   3     1317.21     1172.44     14.30 o
  -3   2   3      751.14      782.18     10.15 o
  -2   2   3        2.97        1.15      1.52 o
  -1   2   3      849.53      964.44     19.23 o
   0   2   3     3419.23     3397.03     70.17 o
   1   2   3     2932.71     3125.38     41.34 o
   2   2   3     2162.12     1936.61     25.05 o
   3   2   3      271.31      255.48      6.32 o
   4   2   3       52.65       46.47      3.00 o
   5   2   3      550.95      611.01      8.58 o
   6   2   3     1649.05     1489.00     19.98 o
   7   2   3     1242.32     1295.47     17.59 o
   8   2   3     1052.19     1066.61     13.95 o
   9   2   3      313.22      302.23      6.39 o
  10   2   3     1212.42     1197.63     16.66 o
  11   2   3      610.07      624.54      9.44 o
  12   2   3     5442.05     5384.27     92.56 o
  13   2   3      369.72      348.37     10.53 o
  14   2   3      323.18      385.16     12.08 o
  15   2   3       35.15       40.59      5.88 o
  16   2   3        2.06        2.11      4.09 o
  17   2   3       84.06      106.88     18.85 o
  18   2   3       50.56       39.19      7.40 o
  19   2   3       25.00       12.12     11.62 o
 -18   3   3        6.82       29.30     16.15 o
 -17   3   3        5.33       26.47     11.70 o
 -16   3   3       22.97       17.76      7.85 o
 -15   3   3       18.40       13.17      6.90 o
 -14   3   3      270.37      263.15     11.39 o
 -13   3   3      100.34      103.19      6.24 o
 -12   3   3       30.19       28.19      4.76 o
 -11   3   3       94.53      120.46      9.50 o
 -10   3   3      138.70      137.73      7.17 o
  -9   3   3      280.29      271.06      8.76 o
  -8   3   3      541.56      522.26     30.39 o
  -7   3   3      394.87      386.74     13.08 o
  -6   3   3      418.58      391.30     10.56 o
  -5   3   3      892.38      857.08     18.73 o
  -4   3   3       17.85       33.72      4.84 o
  -3   3   3       37.88       45.60      9.37 o
  -2   3   3      291.92      326.60     15.09 o
  -1   3   3      435.24      544.64     16.09 o
   0   3   3     1465.52     1694.97     39.11 o
   1   3   3     1508.05     1490.97     28.16 o
   2   3   3       75.04       71.00      6.65 o
   3   3   3     1934.55     2038.72     49.68 o
   4   3   3       93.33      119.08      5.93 o
   5   3   3      302.65      362.71      8.45 o
   6   3   3      102.99      121.68      7.20 o
   7   3   3      507.28      474.96      9.78 o
   8   3   3       60.59       59.91      3.94 o
   9   3   3      531.21      532.77     18.29 o
  10   3   3       75.52       87.02      9.30 o
  11   3   3      483.73      445.93     11.00 o
  12   3   3      346.67      334.46     10.87 o
  13   3   3       17.88       19.10      5.36 o
  14   3   3       92.57      123.48     10.70 o
  15   3   3       57.49       63.70     11.00 o
  16   3   3        0.02        2.39      4.91 o
  17   3   3        3.07        4.24      6.75 o
  18   3   3        8.50       27.24     20.33 o
 -17   4   3       24.54       52.33     18.54 o
 -16   4   3      279.92      262.79     20.29 o
 -15   4   3        9.59       22.29      9.31 o
 -14   4   3      132.70      128.14     10.74 o
 -13   4   3       87.17      143.85     14.59 o
 -12   4   3      146.09      137.14     12.47 o
 -11   4   3       18.29       29.42      7.34 o
 -10   4   3      391.48      375.20     13.69 o
  -9   4   3      246.50      259.54     11.22 o
  -8   4   3        0.62        6.51      5.35 o
  -7   4   3      275.18      271.29     11.34 o
  -6   4   3      695.79      710.65     19.59 o
  -5   4   3       30.60       36.22      8.54 o
  -4   4   3      633.71      603.10     44.85 o
  -3   4   3       85.19       99.86     21.98 o
  -2   4   3       65.05      107.36     12.24 o
  -1   4   3     1190.40     1248.30     42.49 o
   0   4   3      295.14      315.26     21.59 o
   1   4   3       13.65       14.57      7.03 o
   2   4   3     1226.72     1299.38     37.32 o
   3   4   3      235.89      253.45     13.42 o
   4   4   3      669.84      670.45     21.11 o
   5   4   3        0.06       14.49     14.48 o
   6   4   3     1060.64     1087.70     29.85 o
   7   4   3       18.52       22.15      7.54 o
   8   4   3      106.76      160.77     15.11 o
   9   4   3      574.29      623.27     41.69 o
  10   4   3      116.04      110.45      8.43 o
  11   4   3       90.29      138.81      9.89 o
  12   4   3      226.50      238.75     10.43 o
  13   4   3        0.56        1.52      4.44 o
  14   4   3      113.02      123.69     39.62 o
  15   4   3        0.52       -0.26      8.56 o
  16   4   3       54.74       75.09     15.32 o
  17   4   3      462.03      410.25     27.58 o
 -14   5   3        0.81       -2.95      7.73 o
 -13   5   3       35.31       23.64     10.45 o
 -12   5   3       35.38       55.44     11.26 o
 -11   5   3      133.35      188.21     13.55 o
 -10   5   3       53.99       54.34      9.50 o
  -9   5   3      249.72      248.04     24.34 o
  -8   5   3      353.56      365.58     17.05 o
  -7   5   3      124.38      115.65     23.88 o
  -6   5   3       32.20       35.49     13.15 o
  -5   5   3        4.63       16.63     11.35 o
  -4   5   3      180.98      197.83     31.25 o
  -3   5   3     1025.67     1023.12     41.31 o
  -2   5   3      292.30      320.93     22.73 o
  -1   5   3      359.41      320.93     24.21 o
   0   5   3       28.20       22.46     13.53 o
   1   5   3      452.27      375.67     20.36 o
   2   5   3        0.69        2.67      7.90 o
   3   5   3      357.34      354.26     16.61 o
   4   5   3      431.78      416.72     17.38 o
   5   5   3      818.25      875.50     28.90 o
   6   5   3        4.71        3.47      8.85 o
   7   5   3     1052.56     1019.43     55.20 o
   8   5   3      115.99      127.09     30.24 o
   9   5   3       51.49       37.15     10.92 o
  10   5   3      176.75      217.50     25.40 o
  11   5   3      205.37      169.96     18.79 o
  12   5   3       17.24       17.27     11.15 o
  13   5   3        5.24        3.63      9.44 o
  14   5   3      128.73      128.55     20.33 o
 -11   6   3       91.70       45.75     26.31 o
 -10   6   3       93.80       87.81     30.35 o
  -9   6   3       18.45       23.30     16.76 o
  -8   6   3        8.19       10.68     15.06 o
  -7   6   3      103.59       49.89     13.93 o
  -6   6   3      282.55      263.57     26.09 o
  -5   6   3      487.32      575.89     33.58 o
  -4   6   3      598.55      525.58     28.85 o
  -3   6   3       17.88       15.85     14.80 o
  -2   6   3      355.36      296.29     22.97 o
  -1   6   3       60.75      107.12     23.92 o
   0   6   3       30.80       55.30     19.88 o
   1   6   3        4.74       20.37     16.12 o
   2   6   3       69.19       34.71     26.31 o
   3   6   3       30.45       38.02     15.79 o
   4   6   3       14.72        0.15      7.99 o
   5   6   3       35.41       33.86     10.37 o
   6   6   3       26.68        4.36     10.32 o
   7   6   3        1.63       13.41      9.16 o
   8   6   3       38.79       64.23     21.69 o
   9   6   3       34.48       30.21     13.31 o
  10   6   3        1.02        4.33     11.17 o
  11   6   3        4.84      161.17     32.89 o
  -4   7   3       35.91       21.53     29.30 o
  -3   7   3       11.49        4.78     25.12 o
  -2   7   3       87.63       20.63     30.20 o
  -1   7   3      216.64      120.21     39.17 o
   0   7   3        2.45       -5.08     25.42 o
   1   7   3        0.99       10.76     26.31 o
   2   7   3       51.29       38.27     31.10 o
   3   7   3        0.32       -2.39     14.05 o
   4   7   3       24.89       44.55     32.89 o
   5   7   3       16.54       12.56     27.81 o
 -20   0   4       94.79       40.67     20.03 o
 -18   0   4       46.06       61.30     18.54 o
 -16   0   4       91.19      156.99     19.44 o
 -14   0   4      134.11      146.36      9.18 o
 -12   0   4      143.89      122.37      5.37 o
 -10   0   4      621.17      647.93     11.80 o
  -8   0   4        6.61        4.72      2.07 o
  -6   0   4      453.69      407.98      7.37 o
  -4   0   4    14220.74    13710.78    208.33 o
  -2   0   4     6157.79     6352.17     94.72 o
   0   0   4     5384.59     5409.51     78.57 o
   2   0   4      311.31      278.22      6.21 o
   4   0   4     2606.61     2613.41     40.45 o
   6   0   4      963.63      819.01     12.38 o
   8   0   4        0.22        1.50      3.59 o
  10   0   4     3535.79     3571.60     89.75 o
  12   0   4      806.26      792.92     23.33 o
  14   0   4      393.88      459.57     30.05 o
  16   0   4       89.02      109.88     13.31 o
  18   0   4      246.10      251.37     32.44 o
  20   0   4        0.12       19.14     16.15 o
 -20   1   4      109.25       89.71     22.73 o
 -19   1   4       14.67        7.33     10.51 o
 -18   1   4      146.34      137.95     14.35 o
 -17   1   4        1.80       -3.78      8.39 o
 -16   1   4      978.76     1019.88     26.72 o
 -15   1   4      207.98      210.37     18.04 o
 -14   1   4       56.47       57.70      3.84 o
 -13   1   4       63.76       66.85      6.23 o
 -12   1   4      253.13      214.20      6.27 o
 -11   1   4      326.73      354.31      6.22 o
 -10   1   4     1035.52      987.43     10.55 o
  -9   1   4      181.10      201.79      3.96 o
  -8   1   4       22.49       23.33      2.63 o
  -7   1   4      845.69      864.98     10.77 o
  -6   1   4      341.74      289.92      4.64 o
  -5   1   4     1012.00     1045.46     12.46 o
  -4   1   4      650.75      592.92      6.97 o
  -3   1   4      226.00      174.19      5.04 o
  -2   1   4    20417.07    21215.29    302.28 o
  -1   1   4    30672.32    30757.10    463.20 o
   0   1   4     7321.63     7630.58     95.49 o
   1   1   4     1526.55     1402.90     28.25 o
   2   1   4       37.17       51.40      2.12 o
   3   1   4      286.90      290.85      3.82 o
   4   1   4     2681.30     2631.67     28.21 o
   5   1   4     1084.42     1115.23     12.84 o
   6   1   4     2348.07     2340.73     27.22 o
   7   1   4      465.05      503.10      6.47 o
   8   1   4      225.30      249.16      3.83 o
   9   1   4        2.73        4.43      1.81 o
  10   1   4     1139.82     1112.27     21.28 o
  11   1   4      903.69      862.75     12.81 o
  12   1   4      424.27      383.72      9.70 o
  13   1   4        1.10        2.82      3.57 o
  14   1   4      370.68      349.76     15.55 o
  15   1   4        7.79        6.37      4.28 o
  16   1   4      192.09      193.03      9.03 o
  17   1   4      786.40      795.52     20.83 o
  18   1   4       20.87       26.13      6.59 o
  19   1   4       64.87       71.96     20.48 o
  20   1   4       50.75       67.52     14.39 o
 -19   2   4       41.77       12.65     11.78 o
 -18   2   4       52.37       19.57     11.70 o
 -17   2   4      339.69      359.22     55.47 o
 -16   2   4        9.91       23.35     11.57 o
 -15   2   4       35.78       67.80     15.13 o
 -14   2   4        8.97        6.99      3.28 o
 -13   2   4       32.54       37.42      7.98 o
 -12   2   4       26.15       36.24      6.20 o
 -11   2   4     1898.97     1943.87     29.60 o
 -10   2   4      622.08      606.29     18.45 o
  -9   2   4        0.27        1.96      2.04 o
  -8   2   4      212.37      231.24      7.59 o
  -7   2   4      481.14      429.17      6.80 o
  -6   2   4       86.90       92.19      3.74 o
  -5   2   4     6467.37     6466.59     79.82 o
  -4   2   4     3279.39     3242.60     43.47 o
  -3   2   4       28.98       36.19      2.29 o
  -2   2   4     2456.36     2629.62     30.67 o
  -1   2   4      918.70      783.79     14.89 o
   0   2   4      120.37      139.67      5.31 o
   1   2   4     6334.42     6057.96     98.95 o
   2   2   4      620.78      569.56      8.86 o
   3   2   4       34.65       54.02      2.82 o
   4   2   4        9.18        5.52      1.78 o
   5   2   4     5041.66     4985.62     63.06 o
   6   2   4      833.51      919.60     12.73 o
   7   2   4     4166.86     4200.76     53.46 o
   8   2   4      130.84      152.98      3.80 o
   9   2   4        8.64        9.01      2.19 o
  10   2   4      217.73      185.78      5.39 o
  11   2   4      205.84      204.07      5.64 o
  12   2   4      757.95      676.39     19.17 o
  13   2   4      172.03      209.58     16.92 o
  14   2   4        1.50       -2.60      4.02 o
  15   2   4      355.61      344.76     13.25 o
  16   2   4        2.57        1.59      4.29 o
  17   2   4       11.96        6.56      5.94 o
  18   2   4       95.32       74.23     16.44 o
  19   2   4       52.65       40.58     29.00 o
 -18   3   4       14.05       37.38     17.94 o
 -17   3   4       25.94       11.92      9.72 o
 -16   3   4      102.44      101.71     21.15 o
 -15   3   4       23.08       13.50      7.71 o
 -14   3   4      237.99      225.17     10.79 o
 -13   3   4        9.30        6.17      4.22 o
 -12   3   4      464.66      444.21     17.00 o
 -11   3   4      194.62      210.31      8.72 o
 -10   3   4      160.65      153.89      9.97 o
  -9   3   4        9.34       11.19      4.27 o
  -8   3   4       32.84       42.38      4.94 o
  -7   3   4       17.28       16.96      4.54 o
  -6   3   4      510.55      525.64     18.39 o
  -5   3   4      522.84      455.54     24.30 o
  -4   3   4     1157.40     1010.53     27.50 o
  -3   3   4      298.31      333.90     18.10 o
  -2   3   4     1492.34     1563.23     35.07 o
  -1   3   4      745.95      757.50     20.57 o
   0   3   4       54.23       92.77      6.92 o
   1   3   4       17.61        9.95      4.30 o
   2   3   4      311.55      392.25     15.95 o
   3   3   4      756.47      865.28     30.56 o
   4   3   4     1118.44     1267.83     26.41 o
   5   3   4     1225.14     1258.17     25.63 o
   6   3   4      255.34      299.78      7.80 o
   7   3   4       42.85       39.07      4.84 o
   8   3   4      907.95      883.20     22.27 o
   9   3   4      120.94      140.42     14.62 o
  10   3   4      165.11      172.39      8.31 o
  11   3   4      397.30      404.88     15.85 o
  12   3   4       38.67       30.73      4.60 o
  13   3   4       15.47       14.40      5.20 o
  14   3   4       27.90       18.38      6.89 o
  15   3   4      106.24      106.33     13.86 o
  16   3   4       28.43       12.33      7.32 o
  17   3   4     1295.62     1245.81     37.33 o
  18   3   4      522.85      506.06     28.75 o
 -17   4   4      316.51      270.31     30.50 o
 -16   4   4       82.10       39.42     13.06 o
 -15   4   4       69.83       53.49     10.29 o
 -14   4   4        5.01        9.39      6.53 o
 -13   4   4       63.66       43.94      9.41 o
 -12   4   4        1.94       12.91      7.10 o
 -11   4   4      379.27      342.03     13.23 o
 -10   4   4      193.21      209.50     10.56 o
  -9   4   4       14.86       14.57      5.91 o
  -8   4   4        0.16        1.32      4.66 o
  -7   4   4      364.39      365.12     22.96 o
  -6   4   4       93.38      106.35      6.10 o
  -5   4   4     2444.36     2450.61     94.34 o
  -4   4   4        9.65       12.46      8.81 o
  -3   4   4       16.98       24.08      6.54 o
  -2   4   4      236.01      322.77     15.65 o
  -1   4   4       18.30       25.44      9.31 o
   0   4   4     1602.35     1720.18     54.01 o
   1   4   4       79.26       95.72      9.70 o
   2   4   4        5.30        4.85      4.33 o
   3   4   4      427.33      409.35     30.02 o
   4   4   4     1156.45     1154.04     38.37 o
   5   4   4      355.54      290.08     20.66 o
   6   4   4     1019.82      921.44     26.39 o
   7   4   4      217.65      235.31     12.43 o
   8   4   4      789.46      802.14     27.25 o
   9   4   4     1044.87     1016.84     33.54 o
  10   4   4      411.04      425.27     22.14 o
  11   4   4       14.72        8.42      4.23 o
  12   4   4      240.88      246.35     14.72 o
  13   4   4        0.48       -3.18      5.54 o
  14   4   4      370.29      396.60     23.99 o
  15   4   4      217.60      267.08     21.98 o
  16   4   4       58.41       49.21     25.27 o
 -14   5   4        0.60       10.55      8.70 o
 -13   5   4      128.47      176.97     21.84 o
 -12   5   4      254.58      256.49     16.68 o
 -11   5   4       15.17       29.18      8.96 o
 -10   5   4      819.86      871.42     25.81 o
  -9   5   4       17.00       30.83      8.67 o
  -8   5   4       51.05       51.55     14.52 o
  -7   5   4      514.00      539.84     33.34 o
  -6   5   4      318.63      367.88     23.85 o
  -5   5   4        3.12        8.22     12.71 o
  -4   5   4        1.93       -2.81      9.75 o
  -3   5   4     2015.99     2144.45     71.43 o
  -2   5   4       87.06       83.37     10.55 o
  -1   5   4       63.92       81.56     15.95 o
   0   5   4     1273.84     1282.21     49.44 o
   1   5   4      213.46      248.50     31.15 o
   2   5   4     1156.80     1182.96     95.23 o
   3   5   4      389.94      399.89     20.35 o
   4   5   4       54.61       40.14     12.67 o
   5   5   4      466.14      460.03     31.25 o
   6   5   4       15.75       26.72      9.88 o
   7   5   4       20.23        9.55      8.96 o
   8   5   4      266.91      261.01     43.83 o
   9   5   4        3.85        0.55      6.07 o
  10   5   4      326.09      307.66     27.07 o
  11   5   4       52.46       30.85     10.92 o
  12   5   4      199.65      218.68     16.30 o
  13   5   4      192.89      209.96     19.46 o
  14   5   4      440.68      424.99     29.91 o
 -11   6   4        1.72        0.90     16.15 o
 -10   6   4       16.50        6.47     10.99 o
  -9   6   4      315.17      313.20     40.37 o
  -8   6   4        0.75        7.14     13.91 o
  -7   6   4       43.74       38.35     17.41 o
  -6   6   4      266.95      318.76     26.86 o
  -5   6   4      172.44      137.65     29.15 o
  -4   6   4       86.51       60.12     18.73 o
  -3   6   4       61.59       43.44     31.55 o
  -2   6   4       17.71       17.33     16.26 o
  -1   6   4       43.49       17.19     16.70 o
   0   6   4       65.98       69.74     34.54 o
   1   6   4       33.38       64.63     14.35 o
   2   6   4       60.80       99.56     19.88 o
   3   6   4      305.44      254.97     24.84 o
   4   6   4        8.46       12.74     11.43 o
   5   6   4       70.84       54.16     18.26 o
   6   6   4       11.24        6.12      8.07 o
   7   6   4        7.35       25.65     17.89 o
   8   6   4       60.09       47.81     17.19 o
   9   6   4       97.94       62.40     19.83 o
  10   6   4        3.00       15.92     14.68 o
  11   6   4        7.16       50.24     26.61 o
   1   7   4       18.88        9.87     17.04 o
   2   7   4       82.10      103.76     25.12 o
   3   7   4       59.31       41.56     32.89 o
   4   7   4        2.62        0.60     20.63 o
 -19   0   5        6.46       -6.28     14.35 o
 -17   0   5        6.20       -1.20     10.47 o
 -15   0   5      237.20      215.73     14.35 o
 -13   0   5      783.74      803.21     15.61 o
 -11   0   5       12.12        3.93      2.04 o
  -9   0   5      998.18      975.42     19.26 o
  -7   0   5     2875.05     2524.67     44.15 o
  -5   0   5      142.25      118.78      4.01 o
  -3   0   5    22425.08    22655.43    461.64 o
  -1   0   5      696.16      761.63     10.72 o
   1   0   5     4795.32     4814.09     69.98 o
   3   0   5    10215.34     9942.98    178.21 o
   5   0   5    13726.65    14221.79    269.72 o
   7   0   5      600.54      683.70     10.99 o
   9   0   5      831.91      711.67     27.21 o
  11   0   5     1077.34      992.99     27.25 o
  13   0   5      125.91      133.99      9.87 o
  15   0   5     4468.08     4590.06    128.06 o
  17   0   5        1.31       -0.04      4.85 o
  19   0   5      327.35      377.15     45.45 o
 -20   1   5        0.33       -0.30     11.66 o
 -19   1   5      705.90      688.64     31.91 o
 -18   1   5      324.48      350.94     21.88 o
 -17   1   5        9.13        0.93      7.66 o
 -16   1   5        3.28        1.43      7.18 o
 -15   1   5      371.54      387.84     13.84 o
 -14   1   5      342.97      307.80      8.02 o
 -13   1   5      966.79      994.40     15.45 o
 -12   1   5      757.05      740.54     11.51 o
 -11   1   5       78.13       68.19      2.71 o
 -10   1   5     1019.24     1111.12     11.66 o
  -9   1   5        9.01       10.10      1.20 o
  -8   1   5      531.73      541.78      6.98 o
  -7   1   5     8226.51     8424.01    109.63 o
  -6   1   5     3240.61     3301.71     39.76 o
  -5   1   5     2349.80     2386.25     26.29 o
  -4   1   5     4423.03     4690.55     53.39 o
  -3   1   5    11171.74    11252.97    139.03 o
  -2   1   5     9700.81     9332.84    112.87 o
  -1   1   5    12466.82    12448.16    248.53 o
   0   1   5      571.18      597.68      7.55 o
   1   1   5     1761.69     1744.42     25.24 o
   2   1   5      921.99      887.21     10.07 o
   3   1   5     1035.75      908.44     11.69 o
   4   1   5     1796.30     1820.07     20.95 o
   5   1   5       67.44       95.35      2.24 o
   6   1   5     1119.55     1214.86     14.36 o
   7   1   5      928.06      967.83     11.47 o
   8   1   5     1938.41     2002.96     24.73 o
   9   1   5      312.21      356.63      7.98 o
  10   1   5     2239.37     2197.24     31.09 o
  11   1   5      247.55      225.26      6.72 o
  12   1   5       85.80      114.68      7.96 o
  13   1   5      111.33      118.58      7.05 o
  14   1   5      594.80      617.91     25.34 o
  15   1   5        5.50        9.56      4.50 o
  16   1   5       43.80       50.19      8.42 o
  17   1   5       46.50       34.91      6.38 o
  18   1   5       10.48       11.01      6.01 o
  19   1   5       13.88       12.84      6.77 o
  20   1   5      124.14      139.64     25.12 o
 -19   2   5        1.34        1.50      8.07 o
 -18   2   5      261.86      255.28     19.79 o
 -17   2   5      116.06      124.79     11.35 o
 -16   2   5      690.15      738.31     30.44 o
 -15   2   5      238.03      225.15     10.10 o
 -14   2   5       12.03        8.81      2.87 o
 -13   2   5       52.87       52.90      5.86 o
 -12   2   5      792.11      766.18     16.25 o
 -11   2   5     2383.47     2267.84     34.81 o
 -10   2   5      162.57      156.62      6.83 o
  -9   2   5        0.76       -1.15      2.04 o
  -8   2   5      582.61      491.91      8.16 o
  -7   2   5     1834.55     1765.47     22.72 o
  -6   2   5       88.56       60.39      3.73 o
  -5   2   5      905.27      829.58     14.77 o
  -4   2   5     5087.41     5606.56     72.47 o
  -3   2   5      324.83      425.72      9.07 o
  -2   2   5      597.01      608.39      9.17 o
  -1   2   5      298.66      265.48      6.64 o
   0   2   5      270.15      192.39      5.64 o
   1   2   5     3213.16     3259.17     73.62 o
   2   2   5     3136.65     3199.65     42.27 o
   3   2   5       12.54       29.24      2.41 o
   4   2   5       61.70       60.36      2.47 o
   5   2   5       33.32       25.79      2.39 o
   6   2   5      967.39      973.40     12.75 o
   7   2   5      377.66      344.43      7.55 o
   8   2   5        2.28        2.00      1.51 o
   9   2   5      433.17      435.72      7.35 o
  10   2   5       14.00        8.25      1.99 o
  11   2   5     1277.00     1151.44     21.11 o
  12   2   5       58.64       63.10      5.44 o
  13   2   5      641.70      635.35     15.18 o
  14   2   5       54.83       74.62      6.99 o
  15   2   5      320.27      292.39     14.29 o
  16   2   5       23.58       13.13      5.07 o
  17   2   5        8.98        2.15      5.93 o
  18   2   5       53.03       39.62      9.13 o
  19   2   5        2.54       12.52     11.61 o
 -18   3   5      309.74      306.79     30.50 o
 -17   3   5       73.14       89.68     15.16 o
 -16   3   5       36.00       33.77     12.28 o
 -15   3   5       32.98       41.18     10.06 o
 -14   3   5       46.25       34.61      6.42 o
 -13   3   5        3.64        9.65      4.77 o
 -12   3   5       49.38       68.22      8.23 o
 -11   3   5        3.00        2.61      3.64 o
 -10   3   5       53.06       56.17      6.16 o
  -9   3   5      275.90      266.60     16.97 o
  -8   3   5       68.38       60.71      5.76 o
  -7   3   5      201.29      191.41     10.40 o
  -6   3   5     1487.34     1413.21     25.38 o
  -5   3   5     1001.64      913.30     17.10 o
  -4   3   5      242.44      234.59     11.74 o
  -3   3   5       81.27      108.13      9.98 o
  -2   3   5     2198.29     2078.11     46.69 o
  -1   3   5      506.85      490.23     14.30 o
   0   3   5     1255.89     1274.30     29.77 o
   1   3   5      202.08      179.95      7.05 o
   2   3   5      793.81      823.64     17.13 o
   3   3   5      827.31      956.11     19.35 o
   4   3   5     3705.23     3588.32     67.05 o
   5   3   5      343.13      314.78      8.59 o
   6   3   5      334.37      325.43      7.53 o
   7   3   5       49.01       49.48      4.65 o
   8   3   5      109.52      101.78      7.44 o
   9   3   5      324.62      301.98     12.94 o
  10   3   5      955.41      970.54     19.59 o
  11   3   5      360.39      367.41      9.60 o
  12   3   5       36.33       29.72      4.89 o
  13   3   5      419.69      471.59     16.23 o
  14   3   5        3.95        8.28      5.99 o
  15   3   5       88.26      119.61     14.45 o
  16   3   5      314.56      297.06     15.43 o
  17   3   5       31.12       18.99      8.56 o
  18   3   5       12.73        9.02      8.15 o
 -16   4   5       21.52       41.26     17.94 o
 -15   4   5       19.02       13.76     12.13 o
 -14   4   5      229.33      225.21     19.25 o
 -13   4   5      292.76      296.65     18.11 o
 -12   4   5      246.60      223.75     11.45 o
 -11   4   5      500.25      493.78     18.60 o
 -10   4   5       87.85       94.85      9.11 o
  -9   4   5      381.27      442.85     13.89 o
  -8   4   5       74.06       71.93      8.63 o
  -7   4   5       91.78      120.05      7.54 o
  -6   4   5      151.98      172.62     13.41 o
  -5   4   5      386.87      426.65     33.04 o
  -4   4   5       39.06       30.47      7.89 o
  -3   4   5       81.90       64.95      8.96 o
  -2   4   5      789.54      871.18     32.16 o
  -1   4   5      245.54      246.42     13.45 o
   0   4   5      484.22      499.31     17.60 o
   1   4   5        6.52       13.29      5.55 o
   2   4   5      484.68      531.64     29.18 o
   3   4   5     1291.46     1183.34     35.49 o
   4   4   5        1.02        5.55      8.85 o
   5   4   5     1104.09     1035.66     32.66 o
   6   4   5       18.95       17.29      8.73 o
   7   4   5        6.47       -3.25      4.70 o
   8   4   5      929.74      936.14     37.59 o
   9   4   5      624.39      649.20     22.39 o
  10   4   5       21.47       22.09      5.11 o
  11   4   5      472.02      479.09     14.15 o
  12   4   5      155.74      185.89     12.46 o
  13   4   5      229.24      254.63     15.35 o
  14   4   5       17.22       17.16      9.15 o
  15   4   5      444.73      414.24     22.63 o
  16   4   5       89.78       95.69     17.02 o
 -14   5   5       44.58       36.75     11.90 o
 -13   5   5        1.79       12.52     11.06 o
 -12   5   5      220.23      197.02     15.34 o
 -11   5   5       72.14      116.65     10.17 o
 -10   5   5       22.38        5.28      8.19 o
  -9   5   5        0.03        2.31      7.15 o
  -8   5   5        2.88        0.29      6.73 o
  -7   5   5      208.81      242.52     20.28 o
  -6   5   5       92.45       96.55     15.91 o
  -5   5   5       13.14        6.68     10.68 o
  -4   5   5       30.36       29.84     12.55 o
  -3   5   5      222.00      308.37     52.03 o
  -2   5   5      165.21      158.49     17.97 o
  -1   5   5        7.07        4.19      8.42 o
   0   5   5        0.04        2.09      6.49 o
   1   5   5       97.98      112.44     10.43 o
   2   5   5        0.04        3.03      7.85 o
   3   5   5      342.28      371.95     17.11 o
   4   5   5     1174.99     1254.59     48.54 o
   5   5   5      125.49      161.47     12.56 o
   6   5   5      340.42      311.39     17.48 o
   7   5   5      165.40      243.36     20.94 o
   8   5   5       42.27       33.46     10.38 o
   9   5   5        2.64        2.40      7.76 o
  10   5   5       59.45       56.79     14.57 o
  11   5   5       95.20       99.12     13.50 o
  12   5   5      162.25      139.44     17.29 o
  13   5   5      105.16       96.34     14.60 o
  14   5   5      133.69       77.52     28.11 o
 -11   6   5      137.34       39.47     26.61 o
 -10   6   5        2.15       32.11     27.96 o
  -9   6   5      120.70      109.99     21.31 o
  -8   6   5       21.26       12.95     11.76 o
  -7   6   5       54.51       59.30     18.94 o
  -6   6   5       75.67       73.94     30.50 o
  -5   6   5      411.52      402.97     37.83 o
  -4   6   5      387.49      398.16     29.76 o
  -3   6   5      125.03      118.81     22.28 o
  -2   6   5       17.21       -0.36     12.34 o
  -1   6   5      243.55      279.14     26.75 o
   0   6   5       61.08       77.33     19.86 o
   1   6   5      151.85      102.08     20.38 o
   2   6   5      269.42      307.66     27.07 o
   3   6   5        9.02        9.62     11.01 o
   4   6   5       13.90        8.95     11.32 o
   5   6   5       17.94        7.93     11.03 o
   6   6   5       94.37       55.82     20.18 o
   7   6   5        4.40        8.29      9.35 o
   8   6   5       26.20       19.70     12.34 o
   9   6   5       89.21       64.94     15.29 o
  10   6   5       10.99       45.75     25.42 o
  11   6   5        3.71       53.52     27.21 o
 -18   0   6      919.78     1007.70     54.72 o
 -16   0   6      122.37      110.34     19.44 o
 -14   0   6       25.18       33.42      7.10 o
 -12   0   6      238.39      279.13      7.22 o
 -10   0   6      981.07      979.96     16.90 o
  -8   0   6     2374.60     2212.67     36.47 o
  -6   0   6     1010.15      906.12     16.50 o
  -4   0   6     7280.33     6978.42    123.73 o
  -2   0   6     7811.54     7897.66    123.58 o
   0   0   6        5.62       11.03      1.91 o
   2   0   6    20626.46    20230.95    359.46 o
   4   0   6     6604.81     6516.61    112.72 o
   6   0   6      182.88      270.87      5.24 o
   8   0   6     1653.07     1459.13     25.84 o
  10   0   6      184.78      218.58     10.47 o
  12   0   6      359.13      378.98     27.51 o
  14   0   6        3.20        4.64      6.88 o
  16   0   6      651.69      671.57     24.39 o
  18   0   6       46.37       37.19     10.00 o
  20   0   6      213.13      182.68     17.42 o
 -19   1   6        4.37        2.00      9.39 o
 -18   1   6      270.73      295.76     20.61 o
 -17   1   6        6.25        6.31      9.27 o
 -16   1   6       29.30       25.18     10.35 o
 -15   1   6      571.01      611.67     19.13 o
 -14   1   6       49.43       47.15      4.41 o
 -13   1   6      777.29      779.20     12.77 o
 -12   1   6        0.22       -0.02      1.29 o
 -11   1   6      583.92      580.21      7.39 o
 -10   1   6      171.01      170.59      4.67 o
  -9   1   6     1491.87     1470.58     15.06 o
  -8   1   6      748.01      854.29      9.43 o
  -7   1   6      801.89      830.93     15.13 o
  -6   1   6     2262.49     2362.72     25.26 o
  -5   1   6     1084.52     1155.28     12.33 o
  -4   1   6        0.09        1.78      1.14 o
  -3   1   6     1077.37     1037.38     11.38 o
  -2   1   6        0.02        4.04      1.94 o
  -1   1   6      332.39      279.63      4.36 o
   0   1   6      173.44      148.52      3.25 o
   1   1   6      315.69      327.72      5.15 o
   2   1   6       13.01       12.33      1.74 o
   3   1   6     2820.34     2814.88     38.27 o
   4   1   6      971.79     1103.51     14.45 o
   5   1   6      282.34      288.95      7.71 o
   6   1   6      122.14      147.45      3.16 o
   7   1   6      818.56      790.75     12.98 o
   8   1   6        0.59        0.34      0.90 o
   9   1   6     3550.23     3631.66     51.98 o
  10   1   6      516.90      551.32     16.35 o
  11   1   6      763.57      737.75     11.74 o
  12   1   6     1010.21      943.85     15.17 o
  13   1   6     3797.15     3759.23     81.26 o
  14   1   6       38.90       40.08      8.03 o
  15   1   6       39.85       43.34      5.77 o
  16   1   6       63.84       58.26      6.55 o
  17   1   6      177.45      166.67      9.35 o
  18   1   6      111.00      127.24     24.22 o
  19   1   6      239.55      250.65     14.85 o
 -19   2   6      144.46      121.40     23.92 o
 -18   2   6       45.97       49.54     13.42 o
 -17   2   6       24.26       20.38      8.68 o
 -16   2   6       31.31       48.68     11.27 o
 -15   2   6        3.99        1.07      7.02 o
 -14   2   6       12.75        7.81      3.97 o
 -13   2   6       57.04       53.88      4.21 o
 -12   2   6      720.73      718.94     11.97 o
 -11   2   6       16.02       16.77      2.36 o
 -10   2   6       62.00       63.17      6.56 o
  -9   2   6     1190.90     1175.45     16.99 o
  -8   2   6      276.39      254.50      5.25 o
  -7   2   6      946.22      939.99     16.66 o
  -6   2   6       69.72       71.30      2.90 o
  -5   2   6     2658.67     2703.12     44.23 o
  -4   2   6     2068.46     2263.06     28.56 o
  -3   2   6      461.84      569.89      7.86 o
  -2   2   6      997.99     1061.85     16.02 o
  -1   2   6       42.42       52.82      2.47 o
   0   2   6     2094.47     2202.72     29.45 o
   1   2   6      125.85      143.38      4.14 o
   2   2   6       85.40       79.79      5.30 o
   3   2   6     1695.64     1720.23     28.11 o
   4   2   6     1003.86     1139.20     15.41 o
   5   2   6      284.85      341.09      9.20 o
   6   2   6      103.71       88.38      2.89 o
   7   2   6       33.57       17.11      1.90 o
   8   2   6      194.45      176.19      5.43 o
   9   2   6        5.57        5.60      1.80 o
  10   2   6      799.47      773.96     11.31 o
  11   2   6      197.63      170.51      6.72 o
  12   2   6      622.70      581.22     16.41 o
  13   2   6      285.03      286.46     11.69 o
  14   2   6      747.80      705.13     24.60 o
  15   2   6       52.72       51.75      6.04 o
  16   2   6       11.58        5.10      4.40 o
  17   2   6      326.43      339.90     18.22 o
  18   2   6      361.44      410.90     18.63 o
  19   2   6      207.12      213.27     16.41 o
 -18   3   6      244.35      242.21     28.71 o
 -17   3   6       64.58       28.36     12.85 o
 -16   3   6        0.41       -5.21     10.20 o
 -15   3   6      164.52      174.34     12.69 o
 -14   3   6       69.81       77.41      7.24 o
 -13   3   6     1369.07     1348.52     27.19 o
 -12   3   6      257.99      289.23     19.10 o
 -11   3   6      116.97      130.48     14.72 o
 -10   3   6       50.58       39.87      5.69 o
  -9   3   6      899.33      877.38     35.37 o
  -8   3   6        4.26        8.38      3.74 o
  -7   3   6      220.84      210.19      9.18 o
  -6   3   6      705.44      665.40     15.77 o
  -5   3   6        0.49        0.10      2.54 o
  -4   3   6      229.16      206.40      7.86 o
  -3   3   6      382.88      303.17     12.44 o
  -2   3   6       22.95       38.12      6.87 o
  -1   3   6     1673.80     1723.20     39.13 o
   0   3   6     2106.98     2233.39     61.77 o
   1   3   6     1521.02     1534.90     29.55 o
   2   3   6       41.09       81.44      5.56 o
   3   3   6     1300.28     1248.03     24.60 o
   4   3   6      231.36      244.77      8.06 o
   5   3   6      145.94      136.45      9.80 o
   6   3   6      758.41      771.75     24.51 o
   7   3   6     1130.62     1100.33     19.80 o
   8   3   6      563.24      551.67     20.03 o
   9   3   6     2400.78     2332.28     47.46 o
  10   3   6      304.01      305.59      9.25 o
  11   3   6        0.60        1.51      2.71 o
  12   3   6      145.16      191.31      9.10 o
  13   3   6      247.05      241.92     16.18 o
  14   3   6      209.95      246.97     13.20 o
  15   3   6       33.92       44.28     11.94 o
  16   3   6      175.69      156.25     16.39 o
  17   3   6       21.80       12.24     11.91 o
  18   3   6       30.59       23.06      9.52 o
 -16   4   6       20.14       69.07     19.74 o
 -15   4   6      229.50      241.45     35.73 o
 -14   4   6      138.83      186.06     11.39 o
 -13   4   6        0.04        6.83      7.13 o
 -12   4   6       71.42       71.22      8.41 o
 -11   4   6       11.70       13.61      6.56 o
 -10   4   6      142.50      146.25     10.01 o
  -9   4   6       80.00       95.20      8.20 o
  -8   4   6      719.01      736.72     22.86 o
  -7   4   6     1128.73     1122.82     31.38 o
  -6   4   6     1283.22     1233.88     41.12 o
  -5   4   6      537.53      520.29     22.62 o
  -4   4   6     2372.78     2322.22     81.63 o
  -3   4   6       83.39       60.55     11.39 o
  -2   4   6     1244.36     1223.36     41.44 o
  -1   4   6      433.06      411.76     16.66 o
   0   4   6      473.25      486.31     18.47 o
   1   4   6      139.68      124.24      9.45 o
   2   4   6      462.99      410.34     22.47 o
   3   4   6       82.95      104.38     17.52 o
   4   4   6      724.09      684.09     17.38 o
   5   4   6        0.06        2.39      3.65 o
   6   4   6      241.14      262.63     18.06 o
   7   4   6        0.24        8.70      7.19 o
   8   4   6      331.69      350.76     21.21 o
   9   4   6       54.67       46.10      8.69 o
  10   4   6      331.72      307.93     10.50 o
  11   4   6       14.92       15.06      4.80 o
  12   4   6       56.08       55.45     11.46 o
  13   4   6      133.58      144.60     18.21 o
  14   4   6      200.58      219.53     23.17 o
  15   4   6      521.58      557.90     43.21 o
  16   4   6       56.53       37.88     14.91 o
 -14   5   6      161.38      182.67     23.47 o
 -13   5   6       15.23       13.12     18.84 o
 -12   5   6        4.17       14.37      9.91 o
 -11   5   6        8.94        5.07      8.73 o
 -10   5   6       14.55        0.80      7.13 o
  -9   5   6      210.98      160.74     23.85 o
  -8   5   6      340.91      380.42     24.48 o
  -7   5   6       94.92      106.78     23.92 o
  -6   5   6      410.37      406.79     24.20 o
  -5   5   6       14.20       14.33     12.18 o
  -4   5   6        4.79        3.99     12.56 o
  -3   5   6      534.08      482.14     26.39 o
  -2   5   6        1.32        2.13     10.45 o
  -1   5   6      147.45      178.10     19.66 o
   0   5   6      579.67      553.87     22.76 o
   1   5   6       84.06      116.61     21.57 o
   2   5   6       81.56       87.48     10.88 o
   3   5   6      126.65      153.11     11.90 o
   4   5   6       68.85       58.97     11.48 o
   5   5   6      198.90      219.26     20.70 o
   6   5   6        0.08       -9.15      9.15 o
   7   5   6      101.40      133.88     16.79 o
   8   5   6      390.90      369.37     18.87 o
   9   5   6       69.56       80.34     12.23 o
  10   5   6      419.75      440.79     19.65 o
  11   5   6       25.24        6.30      9.65 o
  12   5   6       34.48       24.07     12.30 o
  13   5   6       73.26       66.07     11.85 o
  14   5   6       24.90       25.42     22.73 o
 -10   6   6       39.82        3.91     20.78 o
  -9   6   6        2.76       -1.82     13.06 o
  -8   6   6        0.80       -7.27     14.13 o
  -7   6   6      115.97      103.47     37.23 o
  -6   6   6      144.38      124.01     22.04 o
  -5   6   6        0.05       -4.22      9.45 o
  -4   6   6      182.41      199.69     24.01 o
  -3   6   6       38.14       45.14     33.04 o
  -2   6   6        2.90        4.56     10.67 o
  -1   6   6      103.27      158.75     23.40 o
   0   6   6       24.05       48.11     37.53 o
   1   6   6       69.09       75.14     23.77 o
   2   6   6      203.33      192.10     35.92 o
   3   6   6        2.61        9.97      8.13 o
   4   6   6       24.88       21.19     10.34 o
   5   6   6        0.32       -1.34      9.61 o
   6   6   6       35.42       37.89     14.03 o
   7   6   6      203.97      201.75     20.04 o
   8   6   6      422.16      473.01     25.54 o
   9   6   6      111.78      112.74     22.83 o
  10   6   6        0.32       32.29     25.42 o
 -19   0   7        0.43       -3.59     14.95 o
 -17   0   7      261.42      213.20     18.24 o
 -15   0   7     1250.27     1353.66     56.81 o
 -13   0   7       24.46       29.35      3.61 o
 -11   0   7     4806.17     4638.71     93.05 o
  -9   0   7     1437.25     1341.11     24.99 o
  -7   0   7      183.48      174.19      5.88 o
  -5   0   7      326.40      258.97      6.37 o
  -3   0   7     4641.17     4249.94     63.05 o
  -1   0   7      791.61      761.69     12.42 o
   1   0   7      259.39      236.99      4.46 o
   3   0   7      547.11      623.30     10.74 o
   5   0   7      354.19      444.81     11.52 o
   7   0   7     9548.59     9933.21    209.51 o
   9   0   7      435.04      449.54     14.28 o
  11   0   7     1167.70     1164.86     31.39 o
  13   0   7      245.40      243.30     13.61 o
  15   0   7      581.89      608.87     55.17 o
  17   0   7      672.59      668.15     25.36 o
  19   0   7      302.04      308.38     18.94 o
 -19   1   7        0.76       -1.55      6.58 o
 -18   1   7        1.81        6.63      7.27 o
 -17   1   7        2.76        4.01     11.66 o
 -16   1   7       20.71       25.17     10.25 o
 -15   1   7      106.39      146.08     13.51 o
 -14   1   7      501.33      534.73     16.36 o
 -13   1   7      729.03      773.87     19.72 o
 -12   1   7      394.02      362.12      5.03 o
 -11   1   7      724.11      722.42      8.51 o
 -10   1   7      295.07      274.82      3.76 o
  -9   1   7      133.40      123.19      3.55 o
  -8   1   7      545.22      506.97      7.40 o
  -7   1   7      105.15      128.58      3.14 o
  -6   1   7      719.48      750.67      9.38 o
  -5   1   7     2135.57     2370.82     29.13 o
  -4   1   7    11270.45    11878.72    150.51 o
  -3   1   7      480.83      601.32      6.84 o
  -2   1   7       51.48       43.70      2.79 o
  -1   1   7       20.84       19.53      1.41 o
   0   1   7     8382.55     8723.41     99.76 o
   1   1   7     2073.11     2151.69     28.08 o
   2   1   7     5251.60     5407.80     62.76 o
   3   1   7      783.52      808.17     10.49 o
   4   1   7     1094.09     1178.73     13.77 o
   5   1   7     1195.58     1150.56     14.19 o
   6   1   7      944.02      963.30     12.42 o
   7   1   7     2475.13     2519.25     31.72 o
   8   1   7      110.16      181.38      4.51 o
   9   1   7     1299.69     1224.98     15.36 o
  10   1   7      181.01      184.12      5.83 o
  11   1   7     4521.17     4525.16     67.14 o
  12   1   7       20.61       26.56      3.15 o
  13   1   7      561.28      593.65     15.12 o
  14   1   7      391.11      395.97     12.88 o
  15   1   7      211.03      212.41     10.09 o
  16   1   7       79.86       88.45      7.13 o
  17   1   7      231.04      232.84     11.50 o
  18   1   7       13.17       26.70      8.00 o
  19   1   7       37.77       34.37      9.23 o
 -19   2   7        3.13        6.58      9.57 o
 -18   2   7        9.07        3.19      7.91 o
 -17   2   7      141.99      123.40     21.68 o
 -16   2   7        6.56        5.22      6.30 o
 -15   2   7      127.29      168.15     14.47 o
 -14   2   7       16.70       12.85      3.96 o
 -13   2   7      167.57      170.07      5.10 o
 -12   2   7        0.00        3.39      2.01 o
 -11   2   7       70.74       50.20      3.18 o
 -10   2   7        5.64        5.79      2.12 o
  -9   2   7       20.51        9.65      2.09 o
  -8   2   7      227.87      219.75      5.56 o
  -7   2   7      199.01      218.69      5.29 o
  -6   2   7     1558.22     1520.87     22.66 o
  -5   2   7     6050.07     6212.50     93.99 o
  -4   2   7    12161.09    12520.14    188.00 o
  -3   2   7     1188.05     1203.48     14.76 o
  -2   2   7       57.70       46.81      2.71 o
  -1   2   7     2840.76     2885.67     36.59 o
   0   2   7      782.04      692.00     15.21 o
   1   2   7      571.55      525.94     12.65 o
   2   2   7     1579.05     1560.32     20.93 o
   3   2   7      845.03     1004.42     13.84 o
   4   2   7     1341.47     1465.69     21.09 o
   5   2   7      226.82      189.98      6.16 o
   6   2   7      674.33      653.90     15.74 o
   7   2   7      174.41      120.76      4.25 o
   8   2   7     1101.21     1050.85     14.91 o
   9   2   7       24.12       14.27      2.23 o
  10   2   7       81.48       96.99      4.98 o
  11   2   7      669.62      654.78      9.98 o
  12   2   7        4.49        4.79      3.56 o
  13   2   7        7.65        2.75      2.82 o
  14   2   7      600.34      625.57     16.58 o
  15   2   7      218.98      201.24     12.90 o
  16   2   7      203.88      215.56     14.72 o
  17   2   7       47.43       65.45     11.28 o
  18   2   7      683.71      668.62     28.76 o
  19   2   7       27.02       64.98     29.41 o
 -18   3   7        0.56        1.20     13.16 o
 -17   3   7      131.69       87.23     13.78 o
 -16   3   7      204.44      241.00     30.80 o
 -15   3   7        0.03       -4.92      6.92 o
 -14   3   7      159.31      201.06      8.69 o
 -13   3   7      136.29      150.04     12.24 o
 -12   3   7      223.35      218.77     10.19 o
 -11   3   7      120.83      139.02      7.98 o
 -10   3   7      502.11      481.25     13.55 o
  -9   3   7       29.83       45.07      8.92 o
  -8   3   7     1695.34     1668.15     30.02 o
  -7   3   7      416.45      386.70     11.52 o
  -6   3   7     1611.29     1560.77     36.77 o
  -5   3   7     1137.89     1202.70     25.16 o
  -4   3   7      214.24      236.58     12.21 o
  -3   3   7      292.37      270.89     12.59 o
  -2   3   7      541.32      530.48     21.28 o
  -1   3   7      250.00      322.25     12.23 o
   0   3   7      239.60      220.66     11.34 o
   1   3   7      525.50      480.90     12.80 o
   2   3   7     1456.68     1459.83     27.93 o
   3   3   7       42.93       29.83      3.75 o
   4   3   7       24.29       17.59      4.70 o
   5   3   7       58.93       80.28      9.41 o
   6   3   7      400.46      392.99     10.52 o
   7   3   7       57.51       70.65     10.81 o
   8   3   7      121.98      111.80      5.80 o
   9   3   7      197.43      187.88      8.09 o
  10   3   7      149.34      146.65      6.04 o
  11   3   7      345.02      355.49      9.87 o
  12   3   7      724.06      742.32     19.98 o
  13   3   7        0.90        6.80      5.13 o
  14   3   7      403.59      432.77     19.53 o
  15   3   7      567.15      616.40     28.33 o
  16   3   7       33.44       31.32      8.87 o
  17   3   7        2.72        6.14      7.93 o
  18   3   7       24.46       15.94      9.23 o
 -16   4   7       46.32       29.30     19.14 o
 -15   4   7      445.75      548.10     38.57 o
 -14   4   7      260.04      254.00     12.99 o
 -13   4   7       42.65       41.55      9.63 o
 -12   4   7       11.89       10.37      6.65 o
 -11   4   7      101.76      148.74     12.47 o
 -10   4   7        3.31        2.94      6.37 o
  -9   4   7      144.43      169.12     11.73 o
  -8   4   7        0.15       -4.63      6.29 o
  -7   4   7       40.89       48.72      8.46 o
  -6   4   7      886.97      830.55     55.14 o
  -5   4   7      113.97      148.24     10.93 o
  -4   4   7      191.85      202.07     15.20 o
  -3   4   7     1177.56     1121.92     46.50 o
  -2   4   7       17.14       11.48      8.43 o
  -1   4   7       30.09       51.05      7.61 o
   0   4   7      153.29      176.57     12.22 o
   1   4   7      302.14      316.07     14.82 o
   2   4   7      954.28      921.92     34.76 o
   3   4   7      646.94      614.00     18.44 o
   4   4   7      246.12      260.84     15.58 o
   5   4   7      522.73      523.82     14.98 o
   6   4   7        6.86       -0.40      4.42 o
   7   4   7     1121.23     1142.27     31.07 o
   8   4   7      771.80      853.90     26.07 o
   9   4   7      491.49      523.37     16.61 o
  10   4   7      284.48      317.65     15.24 o
  11   4   7      676.37      674.27     39.49 o
  12   4   7        8.37       12.82      8.89 o
  13   4   7        0.25        0.57      6.47 o
  14   4   7      220.25      278.03     45.60 o
  15   4   7        7.91       12.84     12.79 o
  16   4   7       35.76       17.72     10.50 o
 -14   5   7       16.86       13.27     12.89 o
 -13   5   7       30.46       34.68     19.74 o
 -12   5   7      396.42      360.37     25.15 o
 -11   5   7        7.77        4.97      8.54 o
 -10   5   7       33.49       60.41     19.24 o
  -9   5   7      108.26      119.88     15.43 o
  -8   5   7      179.68      184.87     12.60 o
  -7   5   7       22.69       20.60     13.16 o
  -6   5   7      167.78      160.60     18.16 o
  -5   5   7      457.46      470.72     35.58 o
  -4   5   7       10.18       18.99     12.50 o
  -3   5   7      234.45      240.18     20.03 o
  -2   5   7       15.28       11.94     10.02 o
  -1   5   7        6.01        7.43     11.72 o
   0   5   7        6.80        9.68      9.33 o
   1   5   7      611.34      553.52     22.40 o
   2   5   7       12.60       26.41      8.31 o
   3   5   7      162.40      160.86     13.39 o
   4   5   7       11.66       18.69      9.66 o
   5   5   7      227.05      202.08     23.27 o
   6   5   7      557.30      589.94     26.01 o
   7   5   7        0.86        5.26      6.56 o
   8   5   7       30.89       39.49     11.16 o
   9   5   7       10.56        4.58      8.45 o
  10   5   7      703.66      760.89     23.83 o
  11   5   7        1.05        3.81      7.51 o
  12   5   7      159.94      157.62     16.39 o
  13   5   7      220.35      193.90     19.41 o
 -10   6   7        6.75       -4.21     10.69 o
  -9   6   7      145.74       91.71     21.10 o
  -8   6   7        3.63        0.27     10.12 o
  -7   6   7       78.62       57.23     18.99 o
  -6   6   7       39.41       23.45     15.87 o
  -5   6   7       80.13       78.99     23.62 o
  -4   6   7        0.61        1.59      8.79 o
  -3   6   7       18.23       17.66     12.36 o
  -2   6   7       60.33       64.63     15.17 o
  -1   6   7      160.91      214.25     24.63 o
   0   6   7       14.02       33.64     17.28 o
   1   6   7      126.49      160.54     43.06 o
   2   6   7      139.89      156.31     26.48 o
   3   6   7       36.85       24.27     14.04 o
   4   6   7        8.43        1.14      9.03 o
   5   6   7        4.35       10.33     11.74 o
   6   6   7      298.11      297.44     21.51 o
   7   6   7       62.48       82.57     41.17 o
   8   6   7        4.74        6.57     11.59 o
   9   6   7      172.92      194.98     20.64 o
  10   6   7      115.83       82.53     29.30 o
 -18   0   8      136.14      126.49     23.92 o
 -16   0   8     1098.33     1147.94     56.81 o
 -14   0   8        6.47        7.21      3.90 o
 -12   0   8        0.98        0.68      2.02 o
 -10   0   8     4780.33     4775.37    106.13 o
  -8   0   8       68.82       85.12      4.31 o
  -6   0   8       87.41       89.12      3.41 o
  -4   0   8       48.35       35.35      3.63 o
  -2   0   8      922.95     1015.06     14.62 o
   0   0   8      233.97      246.78      5.21 o
   2   0   8     1539.45     1599.19     23.16 o
   4   0   8     3060.87     3084.24     51.40 o
   6   0   8     2938.26     3687.65     77.26 o
   8   0   8        0.79       -0.19      2.07 o
  10   0   8     1269.86     1227.71     23.48 o
  12   0   8     2417.18     2355.78     61.46 o
  14   0   8      233.35      219.54     12.05 o
  16   0   8      118.57      117.05     13.46 o
  18   0   8       54.17       87.61     32.14 o
 -19   1   8      126.90      137.41     17.18 o
 -18   1   8        6.10        1.71     10.91 o
 -17   1   8       98.23      141.30     14.97 o
 -16   1   8       30.65       41.51     11.66 o
 -15   1   8       39.22       43.63     10.35 o
 -14   1   8      332.37      344.93     14.85 o
 -13   1   8       30.35       38.92      6.59 o
 -12   1   8      578.43      550.12     12.87 o
 -11   1   8      118.41      113.48      3.91 o
 -10   1   8      515.54      467.04      7.37 o
  -9   1   8        1.23        1.00      1.43 o
  -8   1   8      412.76      386.78      7.62 o
  -7   1   8      169.47      149.71      3.71 o
  -6   1   8    15826.58    15941.71    231.77 o
  -5   1   8     1451.16     1542.79     19.01 o
  -4   1   8      363.47      511.94      8.24 o
  -3   1   8       43.10       36.47      1.62 o
  -2   1   8       15.30       27.99      2.20 o
  -1   1   8      186.37      206.04      3.11 o
   0   1   8     3839.07     3687.84     39.44 o
   1   1   8       96.53       64.95      3.47 o
   2   1   8     3194.82     3269.30     39.31 o
   3   1   8     1876.41     1887.14     24.14 o
   4   1   8      221.84      188.94      3.88 o
   5   1   8     2773.87     3159.02     37.48 o
   6   1   8     4691.93     4752.65     62.43 o
   7   1   8      381.88      399.44      5.93 o
   8   1   8       20.57       20.26      2.38 o
   9   1   8      622.64      582.86      7.75 o
  10   1   8      209.17      174.09      3.40 o
  11   1   8      385.22      380.53      9.78 o
  12   1   8     2092.54     2082.23     38.22 o
  13   1   8      337.92      339.09     15.01 o
  14   1   8      189.02      192.79      8.99 o
  15   1   8       83.36       93.99     11.44 o
  16   1   8      304.95      340.96     12.33 o
  17   1   8       30.73       23.04      6.13 o
  18   1   8       61.65       61.04     10.16 o
  19   1   8       19.45        2.13     11.36 o
 -19   2   8      252.92      202.44     28.11 o
 -18   2   8      157.30       79.80     16.05 o
 -17   2   8      325.92      366.82     22.73 o
 -16   2   8        0.33       -3.01      7.77 o
 -15   2   8      171.13      235.50     17.23 o
 -14   2   8       11.10        9.48      4.75 o
 -13   2   8      662.57      709.71     13.66 o
 -12   2   8        3.26        8.44      2.31 o
 -11   2   8      523.11      520.37     12.65 o
 -10   2   8     1044.80      950.71     18.91 o
  -9   2   8      239.16      227.01      7.57 o
  -8   2   8      406.03      410.81     10.61 o
  -7   2   8     1825.22     1994.53     32.38 o
  -6   2   8     1504.31     1455.41     23.95 o
  -5   2   8     3035.56     2803.31     56.21 o
  -4   2   8      274.92      277.76      5.60 o
  -3   2   8     1789.61     1850.46     27.08 o
  -2   2   8     1086.47     1081.93     17.14 o
  -1   2   8     2460.59     2412.85     38.02 o
   0   2   8      105.04      127.13      5.10 o
   1   2   8     2840.29     2781.78     37.81 o
   2   2   8      827.52      908.53     12.04 o
   3   2   8      597.51      545.13     14.91 o
   4   2   8     1066.61     1078.41     14.51 o
   5   2   8     1409.86     1346.29     20.66 o
   6   2   8       13.01        5.27      1.61 o
   7   2   8      633.25      597.18      9.41 o
   8   2   8      217.72      219.89      7.80 o
   9   2   8     1622.60     1546.08     21.45 o
  10   2   8     2119.54     2073.46     28.60 o
  11   2   8      606.24      579.70     11.39 o
  12   2   8      297.70      295.25     17.22 o
  13   2   8       89.37       87.95      5.44 o
  14   2   8      239.24      259.81     10.36 o
  15   2   8      754.35      762.25     45.24 o
  16   2   8      154.63      131.53     13.75 o
  17   2   8      687.38      711.21     28.86 o
  18   2   8       28.96       24.86     10.41 o
 -18   3   8       87.41       67.58     22.13 o
 -17   3   8      184.57      203.43     56.96 o
 -16   3   8        2.15       -2.61      6.27 o
 -15   3   8       18.26       21.58     11.93 o
 -14   3   8       71.53       77.45     10.62 o
 -13   3   8      205.43      219.35      8.02 o
 -12   3   8       47.53       38.38      6.45 o
 -11   3   8        7.84        5.34      5.06 o
 -10   3   8      158.95      182.09     10.57 o
  -9   3   8       31.73       29.92      5.23 o
  -8   3   8      619.77      589.32     19.29 o
  -7   3   8      906.73      850.90     26.36 o
  -6   3   8        0.04       12.91      9.60 o
  -5   3   8      164.06      174.49      9.50 o
  -4   3   8      547.20      545.07     13.57 o
  -3   3   8       35.76       55.74      8.18 o
  -2   3   8     2435.00     2378.98     44.87 o
  -1   3   8       70.64       70.82      7.44 o
   0   3   8      377.02      350.93     12.74 o
   1   3   8        0.50        3.51      3.81 o
   2   3   8       23.39       44.50      6.69 o
   3   3   8       28.02       30.94      3.72 o
   4   3   8      303.20      300.02      8.66 o
   5   3   8      346.85      368.64     13.84 o
   6   3   8      596.82      578.37     13.10 o
   7   3   8      135.16      152.18      5.90 o
   8   3   8      230.26      217.35      6.37 o
   9   3   8       97.50      101.97      6.04 o
  10   3   8       92.29      105.11      6.15 o
  11   3   8      375.08      379.03     11.01 o
  12   3   8       19.62       23.55      4.92 o
  13   3   8      109.05      115.00     10.39 o
  14   3   8      278.91      291.17     19.66 o
  15   3   8      132.10      171.73     16.07 o
  16   3   8        2.93       25.52     18.49 o
  17   3   8       49.12       47.54     10.32 o
 -16   4   8      214.90      218.58     29.60 o
 -15   4   8       91.07       89.97     16.80 o
 -14   4   8      238.86      311.90     39.32 o
 -13   4   8        8.76       16.56      9.91 o
 -12   4   8      281.65      329.41     16.11 o
 -11   4   8      197.44      206.97     11.53 o
 -10   4   8      496.95      501.02     17.94 o
  -9   4   8      369.17      402.49     16.75 o
  -8   4   8      103.57      125.32     20.94 o
  -7   4   8      105.03      130.62     10.78 o
  -6   4   8       36.79       45.10      6.92 o
  -5   4   8       21.70       13.61      5.59 o
  -4   4   8     1199.78     1106.50    107.80 o
  -3   4   8      802.60      823.87     50.68 o
  -2   4   8       12.33       19.13      7.48 o
  -1   4   8      941.38      847.38     30.58 o
   0   4   8      876.83      796.87     63.93 o
   1   4   8     2881.69     2818.81     57.58 o
   2   4   8      995.97     1064.40     24.89 o
   3   4   8       44.86       46.20      6.44 o
   4   4   8       30.11       40.41      8.46 o
   5   4   8      502.87      522.47     15.97 o
   6   4   8       12.68       13.40      6.56 o
   7   4   8      957.79      963.65     28.44 o
   8   4   8      113.47      134.34     10.98 o
   9   4   8       51.06       84.10     13.62 o
  10   4   8        0.26       -1.01      4.64 o
  11   4   8      300.25      301.11     13.53 o
  12   4   8        4.59       -2.10      7.17 o
  13   4   8      162.91      245.18     43.48 o
  14   4   8      234.89      244.31     20.92 o
  15   4   8        9.57        6.90      8.96 o
  16   4   8       19.42        5.98     12.69 o
 -14   5   8        0.12        0.49      8.97 o
 -13   5   8       14.17       23.41     20.63 o
 -12   5   8        0.31        7.43      9.71 o
 -11   5   8       85.80       83.63     13.14 o
 -10   5   8      145.61      151.31     16.14 o
  -9   5   8      341.07      327.35     18.77 o
  -8   5   8        0.20        0.15      7.10 o
  -7   5   8      288.82      316.27     39.17 o
  -6   5   8      558.95      591.68     52.78 o
  -5   5   8       73.73       62.48     11.61 o
  -4   5   8      545.31      578.04     32.89 o
  -3   5   8        7.40        4.49     13.16 o
  -2   5   8      129.99      138.91     25.57 o
  -1   5   8      229.71      224.16     17.65 o
   0   5   8       56.59       67.90     12.06 o
   1   5   8       12.50       23.60     10.00 o
   2   5   8       36.93       47.31     10.96 o
   3   5   8       49.26       52.72     10.69 o
   4   5   8      496.08      552.64     23.34 o
   5   5   8      307.56      359.61     19.95 o
   6   5   8      309.66      289.74     16.30 o
   7   5   8      443.45      475.99     21.98 o
   8   5   8      144.98      191.01     16.96 o
   9   5   8       81.98       48.14     11.44 o
  10   5   8      270.81      289.25     18.99 o
  11   5   8        0.55        7.57      9.89 o
  12   5   8      371.18      341.60     18.69 o
  13   5   8      206.71      237.06     23.24 o
 -10   6   8        9.80       15.40     25.87 o
  -9   6   8       59.22       64.15     45.75 o
  -8   6   8       40.92       26.55     16.90 o
  -7   6   8        0.39        2.06     12.85 o
  -6   6   8       68.10       32.22     17.01 o
  -5   6   8       39.19        8.01     14.22 o
  -4   6   8       13.84        9.19     14.18 o
  -3   6   8        3.47       18.90     15.88 o
  -2   6   8      111.87      225.19     65.34 o
  -1   6   8      103.56       94.15     22.58 o
   0   6   8      134.75      171.83     35.43 o
   1   6   8      160.64      174.44     30.98 o
   2   6   8       35.22       28.01     13.08 o
   3   6   8        9.19       12.30      9.32 o
   4   6   8      139.60      133.48     32.66 o
   5   6   8       43.30       14.96     12.41 o
   6   6   8       33.81       35.00     15.09 o
   7   6   8      183.36      157.75     20.55 o
   8   6   8      145.68       99.74     16.58 o
   9   6   8        1.15        5.56     14.26 o
  10   6   8       29.47       65.78     28.71 o
 -19   0   9        1.56       -2.09     14.65 o
 -17   0   9        9.08       -2.39     12.26 o
 -15   0   9      136.64      150.11     20.93 o
 -13   0   9     1579.97     1678.78     46.45 o
 -11   0   9     1178.85     1256.83     33.04 o
  -9   0   9      392.82      437.83     21.97 o
  -7   0   9        0.79        2.55      2.63 o
  -5   0   9      693.72      736.11     13.78 o
  -3   0   9       12.85        8.05      1.24 o
  -1   0   9       47.05       53.57      2.19 o
   1   0   9      139.65      119.51      8.06 o
   3   0   9      493.75      484.37      8.12 o
   5   0   9     2066.94     2132.72     50.15 o
   7   0   9       20.55       27.76      5.13 o
   9   0   9     4038.32     3895.59     96.88 o
  11   0   9     2272.35     2284.70     44.15 o
  13   0   9      117.23      117.31     16.00 o
  15   0   9     1548.85     1658.37     75.65 o
  17   0   9       54.05       41.00      9.60 o
  19   0   9       60.17       68.48     18.54 o
 -19   1   9       13.40        0.30     11.96 o
 -18   1   9      142.56      119.42     16.05 o
 -17   1   9      217.52      240.65     18.82 o
 -16   1   9       37.95       42.14     11.31 o
 -15   1   9        5.77        6.57      7.93 o
 -14   1   9        2.00        4.30      3.03 o
 -13   1   9      885.67      869.74     25.08 o
 -12   1   9     2908.29     2896.36     48.79 o
 -11   1   9      945.49      917.86     21.95 o
 -10   1   9      197.14      196.52      6.60 o
  -9   1   9       13.86       31.85      2.45 o
  -8   1   9      412.49      451.49     11.90 o
  -7   1   9     1349.52     1211.55     20.84 o
  -6   1   9      110.48      111.55      3.14 o
  -5   1   9      530.57      440.05      5.95 o
  -4   1   9        8.67        1.76      0.99 o
  -3   1   9     2926.56     3022.83     32.28 o
  -2   1   9        2.41        2.54      1.22 o
  -1   1   9     6202.92     6307.49     70.93 o
   0   1   9      332.43      374.71      6.01 o
   1   1   9     1709.22     1695.90     18.77 o
   2   1   9     1534.41     1494.14     20.33 o
   3   1   9     1077.35     1065.82     15.94 o
   4   1   9     4125.71     4140.25     54.70 o
   5   1   9     2991.85     3065.76     39.04 o
   6   1   9      106.84       85.82      4.12 o
   7   1   9        0.01        1.13      1.22 o
   8   1   9      667.06      656.56     13.66 o
   9   1   9     1429.70     1342.29     21.35 o
  10   1   9     1306.51     1251.52     20.24 o
  11   1   9      195.61      188.86      5.17 o
  12   1   9        0.46        1.15      2.65 o
  13   1   9     1056.87     1076.89     26.47 o
  14   1   9        0.16       -4.45      4.45 o
  15   1   9      283.42      315.50     24.66 o
  16   1   9        0.11        0.52      3.80 o
  17   1   9       51.12       45.93      8.39 o
  18   1   9        6.74       25.13      8.26 o
  19   1   9       91.76       82.24     11.12 o
 -18   2   9      377.07      406.86     25.31 o
 -17   2   9      110.77      127.38     18.09 o
 -16   2   9      336.61      391.22     23.32 o
 -15   2   9      281.40      271.66     18.39 o
 -14   2   9       25.71       31.27      5.44 o
 -13   2   9       83.71       79.25     12.61 o
 -12   2   9      953.63     1067.43     42.74 o
 -11   2   9      136.67      116.03      6.12 o
 -10   2   9        5.30        3.57      2.23 o
  -9   2   9     1947.17     1944.54     29.54 o
  -8   2   9     4965.65     5070.06     77.58 o
  -7   2   9      343.81      376.14      7.44 o
  -6   2   9     1178.91     1095.15     18.44 o
  -5   2   9     1375.83     1533.93     36.66 o
  -4   2   9       71.30       95.63      3.68 o
  -3   2   9     1821.98     1888.98     28.81 o
  -2   2   9     3925.05     3925.11     63.09 o
  -1   2   9      269.35      248.06      7.37 o
   0   2   9      101.12       75.18      4.83 o
   1   2   9      287.12      412.00      8.29 o
   2   2   9     1431.56     1429.52     20.76 o
   3   2   9      975.91     1036.19     19.80 o
   4   2   9     4182.89     3934.47     64.86 o
   5   2   9      666.18      666.83     16.12 o
   6   2   9       95.44       62.49      4.08 o
   7   2   9       14.42       17.26      2.25 o
   8   2   9      120.61      118.18      8.09 o
   9   2   9       42.79       46.84      5.35 o
  10   2   9     3661.49     3492.31     52.35 o
  11   2   9        0.06        2.70      2.25 o
  12   2   9      367.93      355.06     22.92 o
  13   2   9      224.37      215.62      7.67 o
  14   2   9      145.40      143.30     10.51 o
  15   2   9        9.67        4.09      4.84 o
  16   2   9      495.71      507.78     23.24 o
  17   2   9       60.30       30.49     10.55 o
  18   2   9        2.71        3.64      8.76 o
 -17   3   9        4.19        1.64     10.23 o
 -16   3   9       59.50       36.37     14.05 o
 -15   3   9      131.62      126.63     16.21 o
 -14   3   9       10.71       16.06      7.22 o
 -13   3   9       52.79       51.08      9.23 o
 -12   3   9       75.67       95.98      9.32 o
 -11   3   9       76.84       78.27     25.99 o
 -10   3   9      199.64      206.66     11.19 o
  -9   3   9     1188.10     1163.62     30.41 o
  -8   3   9      744.46      760.95     19.68 o
  -7   3   9      350.87      378.47     11.22 o
  -6   3   9      108.41      125.02     10.22 o
  -5   3   9      236.16      225.95      9.32 o
  -4   3   9       61.50       59.24      4.62 o
  -3   3   9      318.41      332.62      9.96 o
  -2   3   9      280.53      278.88      9.98 o
  -1   3   9      288.22      261.37     14.58 o
   0   3   9      632.82      726.36     28.62 o
   1   3   9      885.80      921.67     89.11 o
   2   3   9      124.38      124.84      9.84 o
   3   3   9        7.87        3.55      2.89 o
   4   3   9      103.79       89.31      5.87 o
   5   3   9      402.07      388.92      9.24 o
   6   3   9        1.87        3.56      2.30 o
   7   3   9      228.93      226.94     11.45 o
   8   3   9        1.44        7.03      4.37 o
   9   3   9      117.82      117.32      6.36 o
  10   3   9     1061.97     1062.55     25.70 o
  11   3   9       25.40       15.19      5.62 o
  12   3   9       38.87       74.27     14.83 o
  13   3   9       51.79       54.36      9.60 o
  14   3   9      441.73      423.54     22.88 o
  15   3   9       43.68       37.91     12.79 o
  16   3   9      191.62      227.14     14.59 o
  17   3   9        0.36        5.56      8.31 o
 -16   4   9       16.52       11.66     16.75 o
 -15   4   9       51.80       58.45     16.17 o
 -14   4   9       36.53       21.67      9.60 o
 -13   4   9        0.71       -2.01      8.03 o
 -12   4   9      175.08      203.44     13.63 o
 -11   4   9      249.79      270.20     14.76 o
 -10   4   9       47.00       42.86      9.31 o
  -9   4   9      239.55      205.46     13.17 o
  -8   4   9      176.05      201.19     12.20 o
  -7   4   9       23.05       26.29      6.50 o
  -6   4   9      501.27      508.17     19.04 o
  -5   4   9        0.69       -0.31      3.64 o
  -4   4   9      861.78      874.05     54.87 o
  -3   4   9      953.62      922.06     25.83 o
  -2   4   9      230.07      290.21     14.63 o
  -1   4   9       82.49       81.70     21.72 o
   0   4   9      229.48      230.50     11.73 o
   1   4   9       44.16       37.17      6.11 o
   2   4   9       23.97       21.60      4.35 o
   3   4   9      196.54      206.26     10.14 o
   4   4   9      525.03      542.68     14.24 o
   5   4   9      155.55      163.80     10.37 o
   6   4   9        1.46       10.25      7.19 o
   7   4   9       65.64       80.67      9.99 o
   8   4   9       55.47       60.59      8.20 o
   9   4   9       23.51       29.63      7.80 o
  10   4   9      324.62      327.52     13.76 o
  11   4   9       74.82      104.23     10.20 o
  12   4   9      163.91      187.40     15.48 o
  13   4   9       67.37       63.76     12.81 o
  14   4   9       45.55       29.79     14.21 o
  15   4   9      182.12      200.45     16.97 o
  16   4   9      156.80      111.53     28.41 o
 -13   5   9      401.86      359.50     34.09 o
 -12   5   9        0.41        6.78     11.54 o
 -11   5   9       15.65        3.43      6.31 o
 -10   5   9      208.54      274.50     18.18 o
  -9   5   9       10.06        0.91      6.40 o
  -8   5   9       15.49        9.71      8.99 o
  -7   5   9      267.15      247.33     17.11 o
  -6   5   9      272.10      285.65     22.73 o
  -5   5   9       45.21       50.21     11.23 o
  -4   5   9       91.01      137.47     24.07 o
  -3   5   9      275.17      239.37     24.82 o
  -2   5   9        8.31        5.08     11.63 o
  -1   5   9     1457.05     1524.01     55.45 o
   0   5   9      324.18      366.37     34.41 o
   1   5   9       12.42       11.80      9.55 o
   2   5   9      224.75      239.14     13.89 o
   3   5   9      109.00      114.18     18.69 o
   4   5   9      704.64      710.10     30.43 o
   5   5   9     1353.44     1399.57     42.33 o
   6   5   9      196.33      259.58     28.27 o
   7   5   9       58.68       60.04     12.53 o
   8   5   9      284.89      335.47     20.01 o
   9   5   9      102.17      107.40     13.09 o
  10   5   9        7.34       10.91      9.01 o
  11   5   9       41.67      105.29     50.68 o
  12   5   9      454.88      416.76     23.80 o
  13   5   9        1.33       -3.59     11.36 o
 -10   6   9       45.33       83.43     32.89 o
  -9   6   9        0.04       13.44     21.53 o
  -8   6   9      103.48       65.88     23.92 o
  -7   6   9       28.35       31.93     17.79 o
  -6   6   9       39.76       16.43     12.00 o
  -5   6   9       87.91       57.65     18.84 o
  -4   6   9       57.18       55.70     19.88 o
  -3   6   9      136.80      124.63     21.58 o
  -2   6   9        7.51       23.44     17.70 o
  -1   6   9      139.17      143.92     26.01 o
   0   6   9       50.59       41.21     14.16 o
   1   6   9      106.76      120.63     13.84 o
   2   6   9       17.33       23.31      9.08 o
   3   6   9      112.74       97.72     16.11 o
   4   6   9        7.54       11.14     11.71 o
   5   6   9      160.13      139.45     18.45 o
   6   6   9       21.96       34.69     11.51 o
   7   6   9       52.42       29.79     14.57 o
   8   6   9        0.69        2.73     10.79 o
   9   6   9       51.88       46.71     18.79 o
 -18   0  10        1.10        0.00     10.47 o
 -16   0  10       12.53        7.18     12.86 o
 -14   0  10        9.19        4.74      5.53 o
 -12   0  10      841.05      883.29     37.53 o
 -10   0  10      136.00      146.22      8.21 o
  -8   0  10      947.71      957.65     26.49 o
  -6   0  10      181.77      146.58     13.41 o
  -4   0  10     4295.69     4258.52     59.13 o
  -2   0  10      729.82      672.90      9.72 o
   0   0  10      932.61      935.86     12.87 o
   2   0  10    16606.97    16963.80    351.42 o
   4   0  10      333.52      296.42      5.84 o
   6   0  10      538.88      583.85     12.33 o
   8   0  10     6229.91     6202.63    128.23 o
  10   0  10      514.64      579.05     12.56 o
  12   0  10       62.16       66.90      7.70 o
  14   0  10       43.00       49.69     14.65 o
  16   0  10        4.74       11.15      8.25 o
  18   0  10      168.20      167.45     20.63 o
 -18   1  10      335.00      396.34     23.78 o
 -17   1  10        3.70       -1.27      6.58 o
 -16   1  10       27.49       10.16      9.30 o
 -15   1  10      322.19      311.11     22.87 o
 -14   1  10     1306.65     1274.91     27.04 o
 -13   1  10       82.55       78.64      6.00 o
 -12   1  10      352.85      325.91     10.40 o
 -11   1  10      404.02      397.02      8.60 o
 -10   1  10     1742.69     1758.56     25.65 o
  -9   1  10      242.03      228.54      9.99 o
  -8   1  10      965.11      897.57     18.31 o
  -7   1  10        0.78       -0.53      1.66 o
  -6   1  10      609.31      578.60     12.23 o
  -5   1  10        1.13        5.44      1.30 o
  -4   1  10     1615.44     1771.20     18.72 o
  -3   1  10        4.31       10.55      1.23 o
  -2   1  10      157.96      211.37      3.85 o
  -1   1  10     1322.20     1383.88     15.79 o
   0   1  10      152.46      143.34      2.80 o
   1   1  10      276.57      288.20      4.68 o
   2   1  10      479.47      429.31      8.98 o
   3   1  10       12.52       37.86      2.01 o
   4   1  10     2306.19     2410.36     34.37 o
   5   1  10     1798.02     1839.42     33.41 o
   6   1  10       35.29       32.50      4.43 o
   7   1  10       30.17       33.14      4.48 o
   8   1  10     1451.13     1361.68     18.13 o
   9   1  10       72.13       80.02      3.73 o
  10   1  10      147.10      139.45      3.43 o
  11   1  10        1.73        4.48      1.62 o
  12   1  10      318.35      331.68      8.98 o
  13   1  10     1049.84     1093.76     26.95 o
  14   1  10      703.62      693.48     18.92 o
  15   1  10      131.08      121.62      8.55 o
  16   1  10       31.64       20.56      5.94 o
  17   1  10        3.05        7.45      6.91 o
  18   1  10       31.34       37.91     10.77 o
  19   1  10      160.68      162.31     13.60 o
 -18   2  10       33.56        3.89     14.65 o
 -17   2  10       13.62        8.57     14.65 o
 -16   2  10       22.93       18.85     12.11 o
 -15   2  10      148.20      156.52     10.77 o
 -14   2  10      144.82      187.46     32.92 o
 -13   2  10      116.71      146.57      7.56 o
 -12   2  10      234.92      232.25      7.33 o
 -11   2  10     1040.41     1055.13     33.95 o
 -10   2  10     1191.82     1118.85     23.96 o
  -9   2  10      356.36      359.93      7.67 o
  -8   2  10        2.81        8.28      2.76 o
  -7   2  10      785.74      800.03     13.47 o
  -6   2  10      306.17      252.98     11.14 o
  -5   2  10        8.95        9.06      2.06 o
  -4   2  10      526.40      579.62      9.15 o
  -3   2  10     6887.85     6633.73    111.05 o
  -2   2  10     1432.74     1589.54     28.69 o
  -1   2  10     1323.71     1395.11     23.43 o
   0   2  10      209.31      182.72     10.53 o
   1   2  10      809.65      885.62     14.59 o
   2   2  10       28.17       28.13      1.60 o
   3   2  10     3094.52     2951.53     48.53 o
   4   2  10      793.11      807.71     14.53 o
   5   2  10       21.67       28.65      3.58 o
   6   2  10     1566.78     1577.77     26.90 o
   7   2  10       48.35       56.16      5.51 o
   8   2  10     1636.13     1613.54     26.06 o
   9   2  10      586.93      565.70     11.26 o
  10   2  10       96.01       82.15      3.92 o
  11   2  10       23.85       17.72      2.82 o
  12   2  10      167.51      194.20      7.76 o
  13   2  10        4.76       10.63      6.25 o
  14   2  10       33.58       45.42      9.03 o
  15   2  10       93.17       94.93     11.62 o
  16   2  10       42.35       41.33     13.90 o
  17   2  10        3.05        1.02      6.03 o
  18   2  10        5.73        5.91      9.34 o
 -17   3  10      103.90      106.15     23.32 o
 -16   3  10        5.38        2.72     10.34 o
 -15   3  10        0.04        2.94      5.80 o
 -14   3  10      150.18      222.09     20.32 o
 -13   3  10      169.50      196.11     11.01 o
 -12   3  10        5.46       -0.42      4.05 o
 -11   3  10      145.95      157.24     15.05 o
 -10   3  10      607.69      613.95     43.89 o
  -9   3  10       11.56       16.48      5.49 o
  -8   3  10      132.69      145.99      7.62 o
  -7   3  10      855.44      801.28     36.69 o
  -6   3  10        0.21        0.41      2.35 o
  -5   3  10      772.83      721.46     16.99 o
  -4   3  10      466.94      532.09     11.99 o
  -3   3  10     2245.71     2091.43     56.71 o
  -2   3  10      360.80      321.73     16.23 o
  -1   3  10      479.90      453.58     14.62 o
   0   3  10      687.95      572.74     16.24 o
   1   3  10      721.16      703.10     19.78 o
   2   3  10       28.00       47.85      4.59 o
   3   3  10     1077.27     1048.77     23.05 o
   4   3  10        1.48        6.12      2.59 o
   5   3  10      246.86      235.41      6.06 o
   6   3  10       23.47       19.85      2.83 o
   7   3  10      162.28      150.37     13.24 o
   8   3  10      232.56      212.38     12.41 o
   9   3  10      255.22      227.01      8.94 o
  10   3  10        1.43        3.29      4.66 o
  11   3  10      110.41      130.27      8.03 o
  12   3  10       13.99       24.65      7.81 o
  13   3  10      788.50      726.65     29.91 o
  14   3  10      337.83      323.12     17.96 o
  15   3  10      483.74      483.85     25.31 o
  16   3  10      385.96      414.66     31.35 o
  17   3  10      125.18      107.21     11.37 o
 -15   4  10      377.43      411.86     26.91 o
 -14   4  10        2.81       11.93     10.00 o
 -13   4  10      137.53      153.91     13.60 o
 -12   4  10       23.01       21.13      8.74 o
 -11   4  10      345.89      328.40     16.64 o
 -10   4  10        2.89        4.61      7.09 o
  -9   4  10      172.53      159.16     12.35 o
  -8   4  10        4.01       12.08      7.48 o
  -7   4  10      272.89      240.84     14.06 o
  -6   4  10       30.83       28.74      8.30 o
  -5   4  10       70.28       73.63     11.86 o
  -4   4  10      314.16      323.96     16.54 o
  -3   4  10      398.55      345.50     20.47 o
  -2   4  10       30.38       42.03      8.93 o
  -1   4  10       37.19       37.93      8.58 o
   0   4  10      534.86      517.85     18.90 o
   1   4  10       83.71       89.77     11.52 o
   2   4  10       21.48       19.74      5.84 o
   3   4  10      294.49      291.88     19.52 o
   4   4  10        0.21       -1.83      6.09 o
   5   4  10      339.89      346.66     31.48 o
   6   4  10     1013.90     1009.94     29.94 o
   7   4  10      478.53      485.29     16.74 o
   8   4  10      698.53      696.34     19.13 o
   9   4  10       22.10       11.00      6.53 o
  10   4  10        1.54       -0.96      5.66 o
  11   4  10       32.50       32.01     10.08 o
  12   4  10      238.33      275.04     17.02 o
  13   4  10      275.02      242.45     20.76 o
  14   4  10      151.25      152.32     34.09 o
  15   4  10       96.89       93.58     17.63 o
 -13   5  10       19.15       -0.34      9.62 o
 -12   5  10      119.27      107.14     15.53 o
 -11   5  10      282.18      328.84     40.08 o
 -10   5  10      165.62      112.93     14.61 o
  -9   5  10       61.16       79.14     13.14 o
  -8   5  10      186.28      205.53     16.02 o
  -7   5  10       29.11       18.99     12.71 o
  -6   5  10        2.93       17.22     12.69 o
  -5   5  10       23.94       32.30     13.51 o
  -4   5  10      299.39      297.67     38.87 o
  -3   5  10       57.52       24.34     10.35 o
  -2   5  10      394.33      375.30     17.50 o
  -1   5  10       37.18       27.65     11.06 o
   0   5  10        8.40       25.06     10.07 o
   1   5  10        9.14        3.86      8.21 o
   2   5  10      233.68      261.35     42.15 o
   3   5  10       31.49       29.46     10.62 o
   4   5  10      188.93      225.54     14.43 o
   5   5  10       87.10       66.20     12.31 o
   6   5  10       10.79        5.85      9.19 o
   7   5  10       25.70       37.15     22.43 o
   8   5  10      111.88      153.48     16.93 o
   9   5  10       13.12       11.65      8.87 o
  10   5  10      215.13      248.50     24.95 o
  11   5  10       12.56       -3.77      9.62 o
  12   5  10        1.64        3.18      8.10 o
  -9   6  10        3.13       20.17     22.73 o
  -8   6  10      112.26       69.66     37.53 o
  -7   6  10      293.64      399.88     30.77 o
  -6   6  10      185.86      171.11     43.81 o
  -5   6  10      237.08      252.85     58.31 o
  -4   6  10       56.12       50.53     13.11 o
  -3   6  10       12.97        7.71     14.60 o
  -2   6  10      158.28      192.27     24.97 o
  -1   6  10       12.71        8.14     15.79 o
   0   6  10       28.96       11.18      8.62 o
   1   6  10        0.80        8.19     10.95 o
   2   6  10       44.44       27.81     10.56 o
   3   6  10      239.38      270.07     21.06 o
   4   6  10       72.85       75.06     13.12 o
   5   6  10       97.34      138.28     26.74 o
   6   6  10        3.63       -1.09      7.22 o
   7   6  10       12.35       23.53     17.53 o
   8   6  10       82.87      107.50     23.02 o
   9   6  10        0.05       24.56     21.08 o
 -17   0  11       15.73       11.06     14.65 o
 -15   0  11     1425.23     1644.61     77.45 o
 -13   0  11      235.90      239.52     40.37 o
 -11   0  11      177.48      203.62     14.50 o
  -9   0  11     1008.04      994.84     31.85 o
  -7   0  11       29.82       35.12      5.57 o
  -5   0  11     2805.09     2852.36     46.05 o
  -3   0  11     2667.13     2521.16     34.50 o
  -1   0  11      299.47      338.00      5.60 o
   1   0  11     3148.48     3088.80     42.56 o
   3   0  11    13497.14    14859.00    262.30 o
   5   0  11      817.00      701.57     24.02 o
   7   0  11     5326.49     5234.38    108.18 o
   9   0  11      599.08      588.72     18.62 o
  11   0  11     5882.89     5595.06    125.57 o
  13   0  11      846.05      840.93     39.77 o
  15   0  11       60.76       29.66     12.56 o
  17   0  11      767.61      985.57     49.64 o
  19   0  11       12.93       20.63     15.85 o
 -18   1  11        0.55       -2.10      9.60 o
 -17   1  11       84.46       76.71     15.10 o
 -16   1  11        2.69        5.16      9.27 o
 -15   1  11        2.88        3.58      8.84 o
 -14   1  11       21.92       20.08      4.57 o
 -13   1  11      475.57      551.52     14.67 o
 -12   1  11       44.82       43.78      4.98 o
 -11   1  11      654.84      605.10     18.26 o
 -10   1  11     1097.93     1107.02     20.84 o
  -9   1  11      577.54      589.80     12.75 o
  -8   1  11      419.35      413.04      8.47 o
  -7   1  11      108.83      118.82      6.24 o
  -6   1  11        0.16        3.56      1.23 o
  -5   1  11      692.85      656.02     14.60 o
  -4   1  11      110.39       78.06      3.66 o
  -3   1  11       53.64       50.90      1.90 o
  -2   1  11     1290.67     1315.58     15.05 o
  -1   1  11      376.00      403.01      7.09 o
   0   1  11     1259.22     1251.38     13.96 o
   1   1  11      354.08      347.54      5.06 o
   2   1  11      586.53      766.32     10.10 o
   3   1  11      180.65      205.60      5.25 o
   4   1  11      857.01      978.69     20.98 o
   5   1  11      617.63      581.91      9.40 o
   6   1  11      566.41      553.92      8.20 o
   7   1  11        5.42        0.59      1.20 o
   8   1  11       19.02       27.67      2.50 o
   9   1  11      530.74      458.03      7.47 o
  10   1  11        4.65        7.41      1.89 o
  11   1  11       41.70       49.35      3.26 o
  12   1  11      180.94      194.71      7.12 o
  13   1  11      701.87      660.80     18.48 o
  14   1  11      236.15      245.01     15.82 o
  15   1  11       67.34       72.23     13.90 o
  16   1  11       51.86       39.10      9.79 o
  17   1  11        0.32        0.21      5.20 o
  18   1  11      651.88      645.39     24.93 o
 -18   2  11       19.64       23.32     18.24 o
 -17   2  11        4.24        2.43     12.56 o
 -16   2  11      292.75      255.46     16.92 o
 -15   2  11      258.17      282.57     19.03 o
 -14   2  11       89.66      119.66     11.74 o
 -13   2  11       35.49       33.70      5.97 o
 -12   2  11      140.26      155.41     10.15 o
 -11   2  11        1.58        1.94      3.06 o
 -10   2  11      120.60      131.27     11.75 o
  -9   2  11     2103.75     2114.28     31.94 o
  -8   2  11        2.32        0.18      1.51 o
  -7   2  11        0.60        2.43      1.70 o
  -6   2  11      571.49      611.03     11.54 o
  -5   2  11      130.27      171.74      6.35 o
  -4   2  11     1289.00     1200.74     17.22 o
  -3   2  11        3.32       13.03      3.16 o
  -2   2  11      140.41      119.89      4.63 o
  -1   2  11      605.91      651.42     10.96 o
   0   2  11      100.24       92.76      3.42 o
   1   2  11      191.14      183.10      4.49 o
   2   2  11      387.08      367.36     13.05 o
   3   2  11       50.08       73.31      4.64 o
   4   2  11       15.58       11.59      5.96 o
   5   2  11      311.72      303.35      8.89 o
   6   2  11       51.46       58.33      6.76 o
   7   2  11      220.91      216.67      7.94 o
   8   2  11       12.97        4.68      3.88 o
   9   2  11       12.10        5.70      2.06 o
  10   2  11      115.34      109.60      4.65 o
  11   2  11      615.82      603.82     13.79 o
  12   2  11      812.08      771.52     22.46 o
  13   2  11      676.75      698.18     21.68 o
  14   2  11        3.42        0.90      4.46 o
  15   2  11        5.44        5.88      7.47 o
  16   2  11       11.15        6.81      8.47 o
  17   2  11       38.15       40.97      8.61 o
  18   2  11        0.54        2.60      9.05 o
 -17   3  11       87.65       12.86     17.34 o
 -16   3  11      158.94      115.99     31.25 o
 -15   3  11      126.47      144.56     12.37 o
 -14   3  11      415.32      471.85     18.72 o
 -13   3  11      305.37      298.26     13.17 o
 -12   3  11       20.94       20.79      5.78 o
 -11   3  11       24.76       25.62      6.73 o
 -10   3  11        2.50        5.16      5.05 o
  -9   3  11       22.75       35.23      8.63 o
  -8   3  11     1226.08     1187.14     31.10 o
  -7   3  11     1815.17     1703.55     35.20 o
  -6   3  11      186.57      185.56      7.83 o
  -5   3  11      214.07      221.98     21.02 o
  -4   3  11     2586.23     2572.83     45.01 o
  -3   3  11       79.52       96.08      8.85 o
  -2   3  11      294.25      276.67     12.34 o
  -1   3  11       15.14        9.87      4.62 o
   0   3  11      801.57      755.39     19.98 o
   1   3  11      419.78      439.41     25.34 o
   2   3  11     3244.98     3312.67     61.77 o
   3   3  11      732.84      669.98     16.44 o
   4   3  11      110.63      116.85     11.58 o
   5   3  11      189.44      185.00     21.66 o
   6   3  11     4042.12     4017.27     78.90 o
   7   3  11      448.59      456.26     13.74 o
   8   3  11      690.40      661.79     45.32 o
   9   3  11      489.89      425.11     13.68 o
  10   3  11       43.63       46.14     10.82 o
  11   3  11      659.34      737.24     19.36 o
  12   3  11      333.31      331.70     14.32 o
  13   3  11       21.45       22.67     11.20 o
  14   3  11      218.60      269.93     16.51 o
  15   3  11      193.90      222.45     14.65 o
  16   3  11      118.22      140.85     22.06 o
  17   3  11       43.88       82.08     14.51 o
 -15   4  11       13.69        4.61     12.21 o
 -14   4  11        9.82       17.30      9.57 o
 -13   4  11        2.42        8.58      7.86 o
 -12   4  11        2.70        5.57      6.85 o
 -11   4  11       47.41       42.61      9.99 o
 -10   4  11      100.22      103.28     18.56 o
  -9   4  11      220.06      221.59     15.65 o
  -8   4  11       18.38       15.66      7.92 o
  -7   4  11      547.57      482.96     28.70 o
  -6   4  11       14.47       13.85      8.58 o
  -5   4  11      350.28      398.92     25.52 o
  -4   4  11       12.79       11.79      5.51 o
  -3   4  11      311.33      345.03     14.14 o
  -2   4  11       67.55       90.33      8.49 o
  -1   4  11      637.32      660.63     21.11 o
   0   4  11      256.19      318.20     23.18 o
   1   4  11      507.48      474.82     15.41 o
   2   4  11     1110.88     1148.50     26.49 o
   3   4  11      669.25      681.57     22.71 o
   4   4  11       20.45       20.53      7.94 o
   5   4  11      404.40      412.14     34.02 o
   6   4  11       26.58       27.11      6.36 o
   7   4  11      151.86      168.26     11.85 o
   8   4  11      105.72       95.48      8.63 o
   9   4  11      681.81      663.59     19.84 o
  10   4  11      280.52      255.68     12.68 o
  11   4  11      186.13      195.12     16.00 o
  12   4  11       20.83       17.98      9.67 o
  13   4  11       71.24       65.72     15.91 o
  14   4  11      155.34      171.53     19.54 o
  15   4  11       31.56       -5.38     17.64 o
 -13   5  11      154.66       78.04     23.92 o
 -12   5  11       68.57       90.58     14.59 o
 -11   5  11       59.72       49.09     12.97 o
 -10   5  11       13.71       18.01     11.65 o
  -9   5  11      146.27      152.68     15.30 o
  -8   5  11       26.00       11.93      7.00 o
  -7   5  11      211.54      266.02     38.72 o
  -6   5  11      174.47      123.77     17.46 o
  -5   5  11      251.97      257.34     67.58 o
  -4   5  11        8.72       -4.65     10.84 o
  -3   5  11       63.49      116.93     17.64 o
  -2   5  11        0.20        2.47      8.03 o
  -1   5  11       43.08       45.18      8.74 o
   0   5  11       50.60       45.07     18.31 o
   1   5  11       15.69       17.95      9.63 o
   2   5  11        4.85       12.17      7.91 o
   3   5  11      290.12      265.82     15.06 o
   4   5  11      588.62      606.97     23.69 o
   5   5  11       55.70       70.68     12.70 o
   6   5  11       16.19       11.59      7.71 o
   7   5  11       14.20       16.93     10.10 o
   8   5  11      219.24      232.48     14.91 o
   9   5  11        0.76        1.86      6.34 o
  10   5  11      291.88      270.97     19.56 o
  11   5  11       33.11        8.33     10.65 o
  12   5  11        2.69       11.60     16.59 o
  -9   6  11      145.50      127.08     37.08 o
  -8   6  11       10.07       18.72     17.31 o
  -7   6  11       20.89        2.73     13.07 o
  -6   6  11        6.07       -2.78     13.43 o
  -5   6  11       16.60        8.81     10.51 o
  -4   6  11       21.55       15.88     16.24 o
  -3   6  11      281.84      324.44     78.49 o
  -2   6  11      386.20      495.46     39.77 o
  -1   6  11       12.21        6.45     15.49 o
   0   6  11        2.43        1.10     10.09 o
   1   6  11      369.45      358.27     23.11 o
   2   6  11        9.41       23.81     12.01 o
   3   6  11       71.95       55.60     15.43 o
   4   6  11      729.62      755.59     48.91 o
   5   6  11       77.83       59.03     15.47 o
   6   6  11        0.02       18.37     13.21 o
   7   6  11        0.11       10.53     12.45 o
   8   6  11      282.08      337.84     30.80 o
 -18   0  12        1.44       -3.29     14.05 o
 -16   0  12      901.74      914.40     50.53 o
 -14   0  12      602.99      609.74     45.30 o
 -12   0  12     2343.71     2382.59     66.87 o
 -10   0  12      613.37      589.97     18.14 o
  -8   0  12     1176.46     1330.86     36.36 o
  -6   0  12     5666.11     5573.32    145.24 o
  -4   0  12     3305.06     3171.64     48.22 o
  -2   0  12       13.05       11.70      1.95 o
   0   0  12     2744.35     2645.93     36.78 o
   2   0  12     3507.95     3512.54     54.56 o
   4   0  12     2273.70     2353.95     40.29 o
   6   0  12      833.89      745.50     16.44 o
   8   0  12      797.07      805.33     21.13 o
  10   0  12     4686.72     4546.65     95.84 o
  12   0  12      125.20      153.99     14.95 o
  14   0  12       95.87      127.55      9.13 o
  16   0  12     1073.36     1197.27     57.11 o
  18   0  12        4.64       16.15     14.35 o
 -18   1  12       64.88       60.44     14.80 o
 -17   1  12      238.47      266.28     32.59 o
 -16   1  12        4.50       10.24     10.92 o
 -15   1  12       29.82       13.44      6.34 o
 -14   1  12       74.09       78.62      8.72 o
 -13   1  12        7.53       10.91      4.08 o
 -12   1  12      394.48      353.29     10.80 o
 -11   1  12       10.62        5.29      4.30 o
 -10   1  12      294.47      293.44      6.94 o
  -9   1  12      507.84      519.72     10.37 o
  -8   1  12        9.26        6.77      2.23 o
  -7   1  12        4.12       10.37      2.49 o
  -6   1  12       58.95       55.76      3.78 o
  -5   1  12     1052.72     1078.90     15.05 o
  -4   1  12      341.36      355.17      7.99 o
  -3   1  12      721.15      833.11     16.76 o
  -2   1  12       71.67       86.45      3.69 o
  -1   1  12     1968.57     1956.62     26.66 o
   0   1  12      368.30      394.16     10.80 o
   1   1  12     2618.23     2745.72     35.70 o
   2   1  12        0.10       -1.52      1.72 o
   3   1  12       81.11       87.82      5.76 o
   4   1  12     1615.36     1658.24     22.66 o
   5   1  12     2349.48     2135.06     29.07 o
   6   1  12     1055.92     1049.76     14.22 o
   7   1  12      655.51      623.16      9.90 o
   8   1  12       69.57       90.18      3.89 o
   9   1  12      108.67      108.22      3.25 o
  10   1  12      555.22      529.89     14.74 o
  11   1  12       42.98       43.56      3.56 o
  12   1  12      122.53      137.98      6.55 o
  13   1  12      400.80      350.92     14.14 o
  14   1  12        0.06        2.27      6.54 o
  15   1  12       13.32       10.48      7.62 o
  16   1  12      137.97      136.66     13.03 o
  17   1  12       13.33       39.86     20.11 o
  18   1  12       35.48       12.41     10.26 o
 -17   2  12        3.62        1.20      7.27 o
 -16   2  12        0.07       -0.79      8.97 o
 -15   2  12       86.71       79.41      9.05 o
 -14   2  12        0.47       -1.67      4.53 o
 -13   2  12        1.05        4.34      4.97 o
 -12   2  12      106.30      131.04      8.43 o
 -11   2  12      109.05      110.37     11.48 o
 -10   2  12        0.23        3.13      4.44 o
  -9   2  12     1120.33     1089.73     22.38 o
  -8   2  12      737.83      700.77     12.15 o
  -7   2  12        6.64        5.94      2.18 o
  -6   2  12       88.39       81.19      3.81 o
  -5   2  12     1102.96     1158.58     16.58 o
  -4   2  12       12.07        6.87      2.65 o
  -3   2  12       13.68        6.11      1.95 o
  -2   2  12      463.84      470.70      7.91 o
  -1   2  12      828.03      780.75     11.60 o
   0   2  12     2111.12     2250.99     32.49 o
   1   2  12      438.50      413.27      8.79 o
   2   2  12      288.77      327.17      9.41 o
   3   2  12      445.61      466.52     11.77 o
   4   2  12      721.58      644.95     13.94 o
   5   2  12       39.21       66.67      7.68 o
   6   2  12      412.80      415.70     20.03 o
   7   2  12      341.45      323.94     18.26 o
   8   2  12     1020.31      976.88     18.27 o
   9   2  12      645.05      637.29     20.26 o
  10   2  12        0.48        2.15      2.25 o
  11   2  12     1884.97     1895.07     37.58 o
  12   2  12      141.10      164.13     10.75 o
  13   2  12        0.91        8.00      6.55 o
  14   2  12        7.52        2.40      5.01 o
  15   2  12       27.99       50.20     20.48 o
  16   2  12       28.04       44.96     11.70 o
  17   2  12       69.59       31.24     11.62 o
  18   2  12        3.36        2.39     11.96 o
 -16   3  12       89.35       46.74     15.79 o
 -15   3  12      269.04      257.89     19.98 o
 -14   3  12       41.55       23.00      6.60 o
 -13   3  12      108.48      131.82      9.75 o
 -12   3  12      349.80      322.61     13.21 o
 -11   3  12     2891.80     2822.09     60.19 o
 -10   3  12       29.76       23.30      5.34 o
  -9   3  12      127.84      165.80     10.92 o
  -8   3  12      454.95      472.74     14.64 o
  -7   3  12        7.65        7.29      3.37 o
  -6   3  12      891.75      876.83     31.97 o
  -5   3  12     2442.09     2250.14     61.16 o
  -4   3  12      116.96      157.28      9.50 o
  -3   3  12       50.52       68.26      6.05 o
  -2   3  12       61.87       87.42      7.15 o
  -1   3  12      841.15      786.10     20.92 o
   0   3  12      886.53      935.52     35.41 o
   1   3  12     2296.05     2286.33     57.45 o
   2   3  12     1506.57     1542.41     45.45 o
   3   3  12      128.49      123.68      8.29 o
   4   3  12       31.03       30.55      4.95 o
   5   3  12       75.88       67.07      6.57 o
   6   3  12      128.73      153.48      9.84 o
   7   3  12     2047.58     2021.06     41.60 o
   8   3  12     1326.80     1327.35     55.81 o
   9   3  12     1941.09     1965.12     57.44 o
  10   3  12       54.76       49.15      6.52 o
  11   3  12     1131.79     1076.24     41.69 o
  12   3  12       24.93       36.39      8.84 o
  13   3  12      109.08      121.72     25.57 o
  14   3  12       98.89      120.20     21.38 o
  15   3  12       42.71       41.68     10.74 o
  16   3  12      282.26      317.86     18.16 o
 -14   4  12        7.36        6.62      8.76 o
 -13   4  12      139.42      152.51     16.62 o
 -12   4  12       31.59        6.79      7.37 o
 -11   4  12       59.70       41.42      7.48 o
 -10   4  12      530.48      593.04     56.40 o
  -9   4  12      595.56      519.84     30.48 o
  -8   4  12        0.49       -3.93      5.69 o
  -7   4  12      106.71       75.81      9.62 o
  -6   4  12      243.84      228.81     14.17 o
  -5   4  12      397.91      416.02     17.53 o
  -4   4  12      644.40      604.42     43.16 o
  -3   4  12      731.85      714.92     30.88 o
  -2   4  12       75.44       99.44     10.55 o
  -1   4  12       24.63       15.89      6.63 o
   0   4  12      123.59       97.65     21.68 o
   1   4  12        3.79        7.32      5.79 o
   2   4  12        3.51        7.69      6.96 o
   3   4  12       63.03       85.63     10.52 o
   4   4  12      450.13      482.91     40.10 o
   5   4  12        3.84        2.86      6.70 o
   6   4  12        7.02        6.67      6.40 o
   7   4  12      125.99      129.60     20.37 o
   8   4  12       34.83       41.40      8.04 o
   9   4  12       43.53       60.11     11.18 o
  10   4  12       26.87       10.53      5.98 o
  11   4  12      337.96      324.42     20.36 o
  12   4  12      551.62      567.75     21.89 o
  13   4  12       13.78       10.07     12.37 o
  14   4  12       39.12       11.81     12.90 o
 -12   5  12        0.35       -1.43      9.69 o
 -11   5  12       73.29       54.58     10.85 o
 -10   5  12       13.29        9.92     12.28 o
  -9   5  12        0.92        5.78      9.45 o
  -8   5  12       74.08       23.63      9.51 o
  -7   5  12        6.68       -0.01      6.36 o
  -6   5  12        2.70       -2.98     10.47 o
  -5   5  12        5.01        0.54      8.84 o
  -4   5  12      330.36      372.18     37.38 o
  -3   5  12        0.00        3.42     10.26 o
  -2   5  12        0.03        8.95      7.98 o
  -1   5  12        4.72       14.54      9.64 o
   0   5  12        4.25        0.58      6.25 o
   1   5  12       22.91       15.32      9.83 o
   2   5  12      149.29      165.77     14.70 o
   3   5  12      241.72      208.96     13.40 o
   4   5  12        1.39        3.56      6.67 o
   5   5  12      269.90      240.05     17.60 o
   6   5  12      209.80      175.81     22.34 o
   7   5  12      201.35      196.71     14.19 o
   8   5  12        0.04        0.48      6.56 o
   9   5  12        8.59        3.19      8.09 o
  10   5  12        2.69        1.01      7.36 o
  11   5  12       10.05        1.43      9.32 o
  12   5  12      211.17      235.03     35.58 o
  -8   6  12       32.52       17.64     28.41 o
  -7   6  12       22.86       -6.41     29.45 o
  -6   6  12      310.49      289.55     25.42 o
  -5   6  12        5.06        3.49     10.27 o
  -4   6  12      197.81      170.41     23.35 o
  -3   6  12       79.48      128.44     23.62 o
  -2   6  12        0.34       -3.28     10.73 o
  -1   6  12        1.81       -1.20      9.36 o
   0   6  12      114.07      106.77     17.06 o
   1   6  12       27.97       -3.20     10.65 o
   2   6  12       64.67       57.57     15.33 o
   3   6  12      115.04      115.49     38.47 o
   4   6  12      514.57      511.66     24.82 o
   5   6  12       73.66       67.46     16.54 o
   6   6  12      288.85      336.19     42.17 o
   7   6  12       15.10       10.21     16.05 o
   8   6  12       23.39       17.04     22.13 o
 -17   0  13        5.03      -14.35     15.55 o
 -15   0  13       56.85       64.29     19.74 o
 -13   0  13     4356.09     4558.65    129.97 o
 -11   0  13     2730.26     2741.75     75.40 o
  -9   0  13      199.36      232.60     10.95 o
  -7   0  13     6434.78     6502.84    172.00 o
  -5   0  13     1405.65     1722.70     33.32 o
  -3   0  13      675.02      716.72     11.29 o
  -1   0  13     2937.50     3002.33     46.03 o
   1   0  13     2397.31     2559.24     39.18 o
   3   0  13      945.05      922.96     19.35 o
   5   0  13     1765.53     1709.51     30.16 o
   7   0  13      161.67      156.92     13.05 o
   9   0  13     3613.95     3502.17     73.73 o
  11   0  13      227.94      189.18      9.76 o
  13   0  13       95.03       93.68      9.57 o
  15   0  13      187.44      178.22     19.44 o
  17   0  13        8.88       10.76     13.46 o
 -17   1  13      123.41      149.71     23.47 o
 -16   1  13       79.20       70.78     16.15 o
 -15   1  13        0.70        8.46      5.92 o
 -14   1  13        0.16       -3.50      4.13 o
 -13   1  13      315.25      342.27     10.81 o
 -12   1  13       79.94       85.69      6.20 o
 -11   1  13        2.09        5.52      4.57 o
 -10   1  13      122.98      110.78      5.79 o
  -9   1  13      147.62      151.44      7.49 o
  -8   1  13        8.27        5.12      2.59 o
  -7   1  13        4.29        6.26      2.66 o
  -6   1  13      406.25      416.19      9.87 o
  -5   1  13      935.73      949.21     14.29 o
  -4   1  13      531.70      566.93      9.43 o
  -3   1  13        2.20        2.39      1.62 o
  -2   1  13      280.90      262.10      5.31 o
  -1   1  13      585.67      520.42     12.13 o
   0   1  13      100.00       71.69      3.95 o
   1   1  13        0.74        1.85      1.41 o
   2   1  13      696.84      788.54     19.70 o
   3   1  13       56.57       47.98      3.38 o
   4   1  13      140.91      121.36      4.66 o
   5   1  13     1888.40     1801.96     27.05 o
   6   1  13      240.26      243.08      6.66 o
   7   1  13      467.20      419.20     13.01 o
   8   1  13      137.87      140.61      5.73 o
   9   1  13     3927.44     3717.48     55.36 o
  10   1  13        0.11       -0.35      2.05 o
  11   1  13       60.85       75.90      4.80 o
  12   1  13        4.50        6.02      3.31 o
  13   1  13       18.80       21.61      8.00 o
  14   1  13        2.75        0.03      4.59 o
  15   1  13      555.36      555.73     24.19 o
  16   1  13       22.15       27.42      9.88 o
  17   1  13      197.73      165.95     12.36 o
  18   1  13       92.72       95.05     46.80 o
 -17   2  13      141.92      107.28     15.70 o
 -16   2  13        1.13       -6.62     10.98 o
 -15   2  13       10.83        5.76      6.22 o
 -14   2  13       37.45       65.47      7.56 o
 -13   2  13      589.72      559.36     16.77 o
 -12   2  13      518.69      502.05     15.26 o
 -11   2  13      349.81      353.69     15.32 o
 -10   2  13      289.32      296.56     12.32 o
  -9   2  13      314.08      343.26      9.18 o
  -8   2  13     1599.00     1544.87     29.17 o
  -7   2  13        5.28        3.13      1.76 o
  -6   2  13      764.55      741.68     11.63 o
  -5   2  13      212.26      220.74      4.64 o
  -4   2  13        2.32        1.68      1.50 o
  -3   2  13      103.22      102.33      3.43 o
  -2   2  13      621.04      586.95      9.88 o
  -1   2  13      242.78      256.03      6.49 o
   0   2  13      925.71      899.54     14.97 o
   1   2  13        2.97        1.54      1.56 o
   2   2  13      305.29      321.29     10.96 o
   3   2  13        2.24        1.56      3.45 o
   4   2  13      639.13      565.79     13.55 o
   5   2  13      849.26      847.21     17.60 o
   6   2  13      115.49      125.45      5.76 o
   7   2  13      697.68      678.82     17.00 o
   8   2  13      232.48      251.14     10.97 o
   9   2  13       93.01      112.73      6.95 o
  10   2  13      347.21      367.43     16.75 o
  11   2  13       11.25        9.39      3.93 o
  12   2  13       20.64       23.96      6.82 o
  13   2  13        5.48       11.95      5.85 o
  14   2  13      624.49      675.76     82.23 o
  15   2  13       24.43       16.10      7.61 o
  16   2  13      424.41      490.48     21.72 o
  17   2  13       95.40       86.47     14.47 o
 -16   3  13      152.00      161.49     20.46 o
 -15   3  13        5.08       -2.00      7.92 o
 -14   3  13        1.13        1.93      6.41 o
 -13   3  13      516.25      490.92     20.37 o
 -12   3  13      520.38      508.94     23.35 o
 -11   3  13      779.41      817.20     21.50 o
 -10   3  13       76.74       61.97      7.51 o
  -9   3  13       44.29       64.98      7.58 o
  -8   3  13      566.51      621.21     22.66 o
  -7   3  13      111.11      105.04      7.47 o
  -6   3  13     3896.45     3398.83    146.05 o
  -5   3  13      988.39      934.50     17.37 o
  -4   3  13        0.60       -2.79      3.40 o
  -3   3  13     1179.25     1090.01     21.39 o
  -2   3  13      742.79      767.87     15.91 o
  -1   3  13       23.71       17.45      3.96 o
   0   3  13     1229.63     1196.42     24.32 o
   1   3  13       23.61       23.86      4.36 o
   2   3  13     1468.50     1471.21     27.46 o
   3   3  13      439.09      383.81     11.57 o
   4   3  13       10.30       10.01      4.92 o
   5   3  13      925.45      887.44     21.62 o
   6   3  13      136.26      148.58      8.29 o
   7   3  13        5.86        5.23      4.96 o
   8   3  13       90.17       87.50     10.20 o
   9   3  13      322.38      339.75     11.27 o
  10   3  13      310.61      325.10     13.12 o
  11   3  13      158.25      159.86     10.37 o
  12   3  13        6.87        9.58      8.29 o
  13   3  13      174.16      129.76     18.84 o
  14   3  13       35.53       26.92     12.15 o
  15   3  13       19.74       15.44     13.08 o
  16   3  13      282.26      317.21     20.59 o
 -14   4  13      278.26      231.25     16.96 o
 -13   4  13       67.03       59.89     10.30 o
 -12   4  13        5.98        0.01      6.34 o
 -11   4  13      332.52      400.11     16.69 o
 -10   4  13       16.35        8.70      7.19 o
  -9   4  13        1.39        7.14      6.70 o
  -8   4  13        0.20        3.65      7.03 o
  -7   4  13       44.18       67.29      8.60 o
  -6   4  13        0.09        2.76      6.64 o
  -5   4  13       22.41       42.75      7.94 o
  -4   4  13       12.79        7.10      5.17 o
  -3   4  13       80.92       79.85     12.76 o
  -2   4  13      470.27      452.63     17.02 o
  -1   4  13      222.67      249.94     17.33 o
   0   4  13        1.91        3.26      6.58 o
   1   4  13      523.45      526.42     25.34 o
   2   4  13        6.69       17.18      9.70 o
   3   4  13       40.11       41.02     11.48 o
   4   4  13      645.01      618.90     24.47 o
   5   4  13     1206.51     1246.09     33.28 o
   6   4  13     1715.40     1715.59     38.86 o
   7   4  13       19.72       24.08      7.33 o
   8   4  13       38.71       37.75      9.13 o
   9   4  13        5.01        7.08      6.77 o
  10   4  13      547.62      611.64     19.49 o
  11   4  13      192.66      173.62     15.28 o
  12   4  13        6.08        1.55      7.69 o
  13   4  13       23.15       17.24     13.06 o
  14   4  13       28.81       -3.59     11.06 o
 -12   5  13        7.87        6.46     10.47 o
 -11   5  13        0.08       14.34     12.55 o
 -10   5  13       10.80       19.60     14.13 o
  -9   5  13        3.64        0.47      7.47 o
  -8   5  13       76.16       58.96     17.00 o
  -7   5  13       96.38      119.30     15.28 o
  -6   5  13        4.08        4.36     11.20 o
  -5   5  13       43.45       43.02     28.11 o
  -4   5  13      123.82      146.20     18.38 o
  -3   5  13      174.71      146.46     19.03 o
  -2   5  13       50.51       41.59     11.77 o
  -1   5  13      620.81      669.24     23.00 o
   0   5  13        9.52       16.08      9.46 o
   1   5  13      134.95      178.58     23.98 o
   2   5  13        2.65       15.57     10.10 o
   3   5  13       40.57       34.91      9.68 o
   4   5  13       51.19       46.58     12.02 o
   5   5  13       76.08      123.94     37.95 o
   6   5  13       85.59       95.82     10.12 o
   7   5  13       34.54       49.70     11.11 o
   8   5  13      186.73      195.86     12.87 o
   9   5  13      191.68      172.98     12.93 o
  10   5  13       32.81       22.64     12.54 o
  11   5  13       57.78       81.33     26.91 o
  12   5  13       35.23       13.75     22.43 o
  -7   6  13       29.49        6.28     26.01 o
  -6   6  13       77.59       96.39     58.31 o
  -5   6  13        0.60        4.96     14.30 o
  -4   6  13        4.95        2.73     13.36 o
  -3   6  13      167.97      171.32     19.87 o
  -2   6  13        7.52       -0.38     12.67 o
  -1   6  13      153.48      191.19     22.43 o
   0   6  13      215.11      240.52     20.91 o
   1   6  13        0.30        4.28     10.68 o
   2   6  13       83.86      117.30     15.20 o
   3   6  13      105.08      101.01     14.36 o
   4   6  13      177.29      144.75     19.02 o
   5   6  13        0.98        6.91     12.07 o
   6   6  13       58.63       51.60     15.55 o
   7   6  13       80.14       89.00     21.70 o
 -16   0  14      198.54      183.60     19.14 o
 -14   0  14      828.20      856.76     33.64 o
 -12   0  14       60.71       70.55      7.47 o
 -10   0  14      165.65      173.33     16.00 o
  -8   0  14      524.57      524.61     18.17 o
  -6   0  14       39.61       23.70      3.32 o
  -4   0  14      240.73      259.74      5.77 o
  -2   0  14        2.07        2.81      1.74 o
   0   0  14       32.71       66.90      5.08 o
   2   0  14      622.93      612.46     13.31 o
   4   0  14       14.26       19.03      3.37 o
   6   0  14       42.77       45.01      3.95 o
   8   0  14     2249.26     2057.03     44.20 o
  10   0  14        2.32        9.55      5.14 o
  12   0  14      325.54      315.76     21.23 o
  14   0  14       83.48       68.48     10.47 o
  16   0  14       17.64        6.88     11.96 o
  18   0  14      143.98      131.87     23.32 o
 -17   1  14       13.60       11.22     11.71 o
 -16   1  14       87.22       75.35     17.64 o
 -15   1  14       40.81       42.80      8.00 o
 -14   1  14      201.57      252.77     11.39 o
 -13   1  14      120.60      128.72      7.89 o
 -12   1  14       57.50       75.45      6.35 o
 -11   1  14      108.68      131.92      6.73 o
 -10   1  14      616.46      642.41     34.91 o
  -9   1  14      874.63      870.23     21.27 o
  -8   1  14     1278.63     1193.23     19.10 o
  -7   1  14       34.21       31.22      7.30 o
  -6   1  14       53.93       83.22      6.30 o
  -5   1  14      454.14      438.76      9.65 o
  -4   1  14     1858.82     1887.79     30.33 o
  -3   1  14      626.53      656.26     10.48 o
  -2   1  14     2480.78     2451.45     34.88 o
  -1   1  14       20.55       16.27      2.38 o
   0   1  14        9.31       26.95      2.60 o
   1   1  14      151.64      154.76      4.33 o
   2   1  14     3014.44     2972.43     47.49 o
   3   1  14        4.13        5.72      2.24 o
   4   1  14      565.15      533.85     11.55 o
   5   1  14       36.04       36.05      4.05 o
   6   1  14      147.59      131.94      8.87 o
   7   1  14      163.83      144.44      3.19 o
   8   1  14     2353.13     2305.29     32.93 o
   9   1  14      126.01      137.46      9.17 o
  10   1  14     1034.41      998.94     24.68 o
  11   1  14        7.94        1.85      2.55 o
  12   1  14        5.90        6.69      5.17 o
  13   1  14       32.21       14.48      8.00 o
  14   1  14      417.09      472.26     71.76 o
  15   1  14      125.43      156.86     13.58 o
  16   1  14        8.35        9.36      6.73 o
  17   1  14        3.98        4.61      6.80 o
  18   1  14       86.72       45.15     18.54 o
 -16   2  14       46.88       39.30     14.00 o
 -15   2  14      403.44      423.47     19.23 o
 -14   2  14        7.19       -1.20      5.24 o
 -13   2  14        2.47       16.12      5.95 o
 -12   2  14       35.98       34.29      7.61 o
 -11   2  14      182.83      211.88      9.26 o
 -10   2  14      944.86      900.29     21.74 o
  -9   2  14       26.65       34.32      6.22 o
  -8   2  14      284.56      287.05     15.04 o
  -7   2  14      637.13      622.42      9.91 o
  -6   2  14       16.37       19.90      2.15 o
  -5   2  14        6.16        7.07      1.82 o
  -4   2  14       46.88       45.31      2.77 o
  -3   2  14      691.41      665.37     10.43 o
  -2   2  14      339.79      303.22      9.31 o
  -1   2  14     1072.67     1002.42     15.10 o
   0   2  14       24.10       26.81      3.16 o
   1   2  14      330.52      307.41      7.23 o
   2   2  14        0.48        1.07      2.63 o
   3   2  14     5431.80     5266.43     98.51 o
   4   2  14      357.43      337.64     10.14 o
   5   2  14        1.72        3.78      3.72 o
   6   2  14       23.35       18.61      3.86 o
   7   2  14     3227.91     3085.67     76.44 o
   8   2  14        2.45        3.91      3.92 o
   9   2  14      289.99      297.24     16.53 o
  10   2  14       74.62       95.57      8.08 o
  11   2  14      208.70      185.95      8.41 o
  12   2  14      274.34      294.46     22.51 o
  13   2  14      724.98      717.70     29.61 o
  14   2  14        0.55       -4.77      8.33 o
  15   2  14      837.65      882.82     32.76 o
  16   2  14        0.31       -0.09      6.60 o
  17   2  14       42.95       14.65     14.65 o
 -15   3  14      150.70      146.68     12.02 o
 -14   3  14       32.83       14.50      9.52 o
 -13   3  14       89.08      102.70      9.98 o
 -12   3  14      783.45      739.08     20.62 o
 -11   3  14      349.98      360.66     14.43 o
 -10   3  14      811.81      914.19     23.85 o
  -9   3  14       56.50       97.53     17.10 o
  -8   3  14      166.65      227.28     10.58 o
  -7   3  14       35.50       36.32      6.67 o
  -6   3  14       66.21       98.55      9.42 o
  -5   3  14      697.63      696.44     23.98 o
  -4   3  14      360.93      369.57     10.28 o
  -3   3  14      104.22      120.44      6.85 o
  -2   3  14        0.30       -0.04      2.68 o
  -1   3  14     1201.34     1161.98     43.41 o
   0   3  14      390.74      345.40      9.22 o
   1   3  14      518.68      494.91     10.87 o
   2   3  14       91.62       97.35      8.47 o
   3   3  14      726.98      719.98     17.27 o
   4   3  14      678.36      660.93     23.07 o
   5   3  14      359.60      404.37     13.00 o
   6   3  14     1489.51     1526.48     35.26 o
   7   3  14      185.93      193.42      9.74 o
   8   3  14       53.95       54.20      6.69 o
   9   3  14      112.73      145.34      9.55 o
  10   3  14      162.68      161.68      9.45 o
  11   3  14        0.14        0.55      5.81 o
  12   3  14       29.71       23.27      7.35 o
  13   3  14       36.10       21.14     12.03 o
  14   3  14        2.50        6.16     10.33 o
  15   3  14       71.13       33.84     10.91 o
  16   3  14       28.11       28.71     17.34 o
 -14   4  14      102.99       98.64     24.97 o
 -13   4  14      207.80      190.81     14.01 o
 -12   4  14        4.59        4.84     10.33 o
 -11   4  14      196.25      206.88     13.00 o
 -10   4  14       41.58       56.86      9.81 o
  -9   4  14      471.39      449.24     21.81 o
  -8   4  14       91.04       68.48      9.41 o
  -7   4  14      593.42      631.53     18.46 o
  -6   4  14      256.13      320.52     16.05 o
  -5   4  14      433.36      450.05     19.26 o
  -4   4  14        0.85       -2.10      4.70 o
  -3   4  14      441.93      491.43     17.36 o
  -2   4  14      165.50      170.26     12.96 o
  -1   4  14        0.56        9.38      7.57 o
   0   4  14        8.19        5.63      5.93 o
   1   4  14      115.78      124.48     12.00 o
   2   4  14      953.76      872.17     26.04 o
   3   4  14      170.21      232.09     19.29 o
   4   4  14      277.88      299.77     12.28 o
   5   4  14      149.31      186.27      9.20 o
   6   4  14       21.41       18.08      6.38 o
   7   4  14       57.25       63.49     19.36 o
   8   4  14        0.94        3.75      5.24 o
   9   4  14      412.72      421.00     15.57 o
  10   4  14        5.52        0.96      5.63 o
  11   4  14      224.92      276.92     17.46 o
  12   4  14       71.89       78.76     14.00 o
  13   4  14       79.11       59.20     25.72 o
 -11   5  14       19.25        9.12      9.45 o
 -10   5  14       80.85       83.23     12.10 o
  -9   5  14       85.49       70.08     31.55 o
  -8   5  14       52.30       49.73     12.71 o
  -7   5  14      306.54      332.43     29.75 o
  -6   5  14      729.67      679.12     78.64 o
  -5   5  14      217.75      202.28     47.39 o
  -4   5  14       41.79       30.52     14.54 o
  -3   5  14        0.04       -1.19      7.84 o
  -2   5  14       81.32      126.42     14.47 o
  -1   5  14      161.82      149.80     27.27 o
   0   5  14      172.88      152.04     15.04 o
   1   5  14        0.16        1.73      6.52 o
   2   5  14      205.12      183.18     13.64 o
   3   5  14      270.82      275.80     18.41 o
   4   5  14       43.41       41.03      9.80 o
   5   5  14      107.44      143.88     21.36 o
   6   5  14        1.02        2.28      7.42 o
   7   5  14        2.59       11.94      7.50 o
   8   5  14      564.25      573.38     27.88 o
   9   5  14       13.37       15.67     10.24 o
  10   5  14        7.24       21.79     12.66 o
  11   5  14       54.91       34.39     24.52 o
  -7   6  14        3.74       -2.39     14.35 o
  -6   6  14       58.60        7.77     26.01 o
  -5   6  14       21.66        0.90     20.33 o
  -4   6  14       34.18       19.05     16.79 o
  -3   6  14       71.47       61.18     20.76 o
  -2   6  14       77.63       64.49     30.95 o
  -1   6  14       24.47       20.84     10.86 o
   0   6  14       77.13       50.71     15.41 o
   1   6  14        2.10        4.32      9.39 o
   2   6  14       86.00       67.58     21.71 o
   3   6  14      105.95       70.66     23.56 o
   4   6  14        1.46       -1.35     10.00 o
   5   6  14       81.61       42.27     15.81 o
   6   6  14       18.02       34.12     18.43 o
 -17   0  15      254.38      296.93     37.38 o
 -15   0  15      876.76      858.78     43.66 o
 -13   0  15       24.93        9.73      6.63 o
 -11   0  15      241.51      237.84     12.09 o
  -9   0  15      417.15      397.78     16.24 o
  -7   0  15      325.86      347.35     19.44 o
  -5   0  15      242.10      296.26      8.08 o
  -3   0  15      186.29      189.84      8.07 o
  -1   0  15      539.65      555.48     10.07 o
   1   0  15       45.66       76.52      4.40 o
   3   0  15        6.67        7.15      3.07 o
   5   0  15      239.85      233.47      7.90 o
   7   0  15      311.08      264.11      9.14 o
   9   0  15      244.20      197.41     29.60 o
  11   0  15      110.80       87.96     19.29 o
  13   0  15      301.53      383.34     25.72 o
  15   0  15      357.53      417.73     29.30 o
  17   0  15      497.17      386.63     33.49 o
 -17   1  15      170.99      127.68     26.31 o
 -16   1  15        4.38        0.35      8.81 o
 -15   1  15      152.69      154.12     15.69 o
 -14   1  15      277.76      292.72     11.53 o
 -13   1  15      203.03      223.45     10.39 o
 -12   1  15      315.67      325.81     11.78 o
 -11   1  15      458.63      475.81     14.46 o
 -10   1  15        5.36        5.43      3.96 o
  -9   1  15     1125.44     1095.60     22.99 o
  -8   1  15      386.90      375.56     14.22 o
  -7   1  15       56.90       52.91      7.80 o
  -6   1  15      225.18      217.85      8.87 o
  -5   1  15      911.80      860.22     15.16 o
  -4   1  15       42.53       58.70      5.61 o
  -3   1  15     2356.60     2344.98     37.45 o
  -2   1  15      120.70      117.32      4.42 o
  -1   1  15     1265.56     1253.62     18.77 o
   0   1  15      249.73      247.52      7.72 o
   1   1  15     5829.96     5989.23    104.48 o
   2   1  15      484.27      547.72     15.42 o
   3   1  15       50.97       69.62      4.75 o
   4   1  15       11.69       15.55      2.67 o
   5   1  15        6.18       -0.92      2.10 o
   6   1  15      919.17      911.88     18.18 o
   7   1  15      561.48      563.75     13.39 o
   8   1  15      541.87      520.19     17.42 o
   9   1  15      952.03      830.26     15.47 o
  10   1  15      578.65      537.76     17.87 o
  11   1  15      677.43      630.56     14.41 o
  12   1  15       11.90        9.70      7.70 o
  13   1  15      328.04      321.22     18.84 o
  14   1  15        9.32        3.41      8.67 o
  15   1  15      193.58      255.31     14.79 o
  16   1  15      216.13      236.35     43.06 o
  17   1  15      185.22      151.34     16.12 o
 -16   2  15      359.75      430.63     23.11 o
 -15   2  15      118.40      144.50     10.91 o
 -14   2  15     1014.70     1130.41     28.80 o
 -13   2  15        6.19       12.88      6.13 o
 -12   2  15      531.35      527.27     36.04 o
 -11   2  15      117.90      125.82     12.54 o
 -10   2  15      415.66      425.62     19.03 o
  -9   2  15      126.72      130.88      7.23 o
  -8   2  15      686.66      661.88     19.90 o
  -7   2  15       73.81       79.01      8.40 o
  -6   2  15      459.49      457.39      8.79 o
  -5   2  15       83.83       81.87      3.02 o
  -4   2  15      880.00      831.68     14.42 o
  -3   2  15       21.80       13.37      2.84 o
  -2   2  15       32.34       35.76      3.83 o
  -1   2  15      376.01      354.20     12.03 o
   0   2  15     1381.33     1302.83     21.63 o
   1   2  15      774.26      789.77     21.43 o
   2   2  15      160.05      144.28      8.50 o
   3   2  15      572.08      517.81     27.28 o
   4   2  15     1306.27     1226.11     24.57 o
   5   2  15      329.57      307.25      9.30 o
   6   2  15     1713.72     1656.56     33.24 o
   7   2  15       65.99       85.46     10.73 o
   8   2  15     2450.72     2317.86     45.93 o
   9   2  15      111.81      134.12     10.75 o
  10   2  15      255.77      226.07      8.98 o
  11   2  15        1.19        0.44      2.96 o
  12   2  15      233.93      246.67     10.66 o
  13   2  15      219.10      256.17     17.34 o
  14   2  15      574.00      608.99     27.05 o
  15   2  15        0.03        1.25      8.25 o
  16   2  15       27.99       20.41     11.24 o
 -15   3  15      155.31      136.85     13.29 o
 -14   3  15       16.57        7.50      7.84 o
 -13   3  15       26.18       25.29      7.78 o
 -12   3  15       10.96       22.88      7.61 o
 -11   3  15      294.20      260.81     11.60 o
 -10   3  15      105.09      119.52     11.91 o
  -9   3  15       97.35      136.52      8.25 o
  -8   3  15      237.39      244.61     19.68 o
  -7   3  15       63.87       69.05      7.54 o
  -6   3  15       28.50       29.24      5.79 o
  -5   3  15      367.66      401.25     10.80 o
  -4   3  15       17.65       27.07      4.91 o
  -3   3  15      159.58      152.81     11.69 o
  -2   3  15        8.61        7.29      3.14 o
  -1   3  15        0.26       -0.66      2.64 o
   0   3  15        0.03        0.67      2.54 o
   1   3  15       35.55       32.36      3.11 o
   2   3  15      123.67      146.23     10.62 o
   3   3  15       80.47      122.09     16.88 o
   4   3  15        0.04        0.28      3.17 o
   5   3  15     1467.00     1532.01     32.96 o
   6   3  15       15.73       24.74      5.24 o
   7   3  15       20.02       17.64      5.76 o
   8   3  15      443.37      427.39     14.14 o
   9   3  15       30.66       23.14      6.08 o
  10   3  15        1.22        0.81      4.10 o
  11   3  15       68.50       69.66      8.90 o
  12   3  15      184.34      189.75     18.72 o
  13   3  15       63.02       46.96     13.70 o
  14   3  15        2.85        7.74      8.48 o
  15   3  15        0.47        2.02      9.26 o
 -14   4  15       19.59       22.00     18.69 o
 -13   4  15      134.42      163.92     15.65 o
 -12   4  15        9.42       19.59      8.54 o
 -11   4  15      110.12      102.70      9.90 o
 -10   4  15      180.91      173.82     12.73 o
  -9   4  15        0.25        5.67      6.62 o
  -8   4  15      652.50      671.90     19.84 o
  -7   4  15        4.30       11.83      7.07 o
  -6   4  15      382.61      352.43     14.43 o
  -5   4  15      287.39      297.84     11.38 o
  -4   4  15      299.48      304.57     17.74 o
  -3   4  15      120.88      110.76      8.37 o
  -2   4  15      733.96      704.47     22.14 o
  -1   4  15        2.14        1.08      3.81 o
   0   4  15      218.91      197.02     17.87 o
   1   4  15       24.83       29.90      9.09 o
   2   4  15       26.50       27.22      6.95 o
   3   4  15        2.46        5.15      5.15 o
   4   4  15      544.50      526.25     17.31 o
   5   4  15      312.65      329.26     18.33 o
   6   4  15      390.19      379.66     17.34 o
   7   4  15      126.47      130.91      9.45 o
   8   4  15      137.70      158.54     14.54 o
   9   4  15      122.29      144.31     11.05 o
  10   4  15      123.19      142.05      9.56 o
  11   4  15      185.50      206.98     25.60 o
  12   4  15      108.22       68.92     16.92 o
 -11   5  15        1.69        4.85     10.14 o
 -10   5  15       17.29       17.02     10.83 o
  -9   5  15       82.56      126.22     13.65 o
  -8   5  15      261.73      270.72     21.29 o
  -7   5  15       59.96       22.79     14.57 o
  -6   5  15       75.44       87.31     17.38 o
  -5   5  15       26.01       25.01     13.50 o
  -4   5  15       67.16       75.30     27.06 o
  -3   5  15       52.31       52.20     12.19 o
  -2   5  15      190.29      258.81     32.74 o
  -1   5  15      246.92      236.34     20.89 o
   0   5  15      454.51      508.53     29.62 o
   1   5  15     1174.61     1199.38     34.96 o
   2   5  15       19.95        9.30     10.03 o
   3   5  15      727.97      702.79     28.86 o
   4   5  15       36.28       41.51      8.44 o
   5   5  15        2.86        3.40      7.64 o
   6   5  15        0.15        0.82      6.64 o
   7   5  15      305.61      332.69     16.10 o
   8   5  15      156.87      188.15     14.52 o
   9   5  15      334.14      332.04     18.42 o
  10   5  15        0.10      -12.86     21.53 o
  11   5  15       23.07       56.81     26.31 o
  -4   6  15       77.45       50.53     20.63 o
  -3   6  15        2.10       12.56     26.01 o
  -2   6  15       60.07       67.00     22.01 o
  -1   6  15       19.88       12.56     13.74 o
   0   6  15       36.36       17.84     13.51 o
   1   6  15       22.56       -2.71     11.20 o
   2   6  15       49.27       33.33     11.97 o
   3   6  15      156.35      123.45     20.99 o
   4   6  15        0.69        6.13     14.48 o
   5   6  15        3.97       -3.29     19.74 o
 -16   0  16       27.95       43.96     22.13 o
 -14   0  16      194.78      183.72     14.20 o
 -12   0  16        8.92       16.26      6.90 o
 -10   0  16       96.57      113.45     27.21 o
  -8   0  16      517.49      616.51     20.97 o
  -6   0  16       30.52       33.30      2.28 o
  -4   0  16        2.74        3.46      2.00 o
  -2   0  16     2701.77     2695.91     42.99 o
   0   0  16     2417.33     2447.45     54.60 o
   2   0  16      400.04      457.65     11.81 o
   4   0  16     3423.10     3304.50     68.86 o
   6   0  16     4742.09     4701.16    137.65 o
   8   0  16      145.94      181.93     17.87 o
  10   0  16       18.17        5.57      4.80 o
  12   0  16     1550.84     1485.53     63.09 o
  14   0  16        3.25        4.49     10.47 o
  16   0  16       16.51       12.56     14.05 o
 -16   1  16     1497.47     1392.96     56.52 o
 -15   1  16      290.10      270.50     21.12 o
 -14   1  16      111.17      101.75     12.56 o
 -13   1  16       41.86       46.66      6.56 o
 -12   1  16        7.78        8.60      4.72 o
 -11   1  16      331.29      327.56     10.73 o
 -10   1  16      381.98      396.26     12.29 o
  -9   1  16       63.96       86.35      6.59 o
  -8   1  16      461.11      452.05     17.37 o
  -7   1  16      628.75      624.25     13.66 o
  -6   1  16      684.85      655.81      9.99 o
  -5   1  16      860.54      864.26     13.64 o
  -4   1  16        0.67        0.47      1.42 o
  -3   1  16      232.06      238.78      6.66 o
  -2   1  16       22.61       19.29      2.76 o
  -1   1  16       55.68       71.27      4.10 o
   0   1  16        0.36        0.18      1.98 o
   1   1  16      600.62      616.36     17.99 o
   2   1  16      289.44      307.43      8.18 o
   3   1  16      208.13      196.79      7.21 o
   4   1  16     1585.93     1494.77     28.17 o
   5   1  16       28.31       15.78      6.69 o
   6   1  16     4038.76     3813.50     71.30 o
   7   1  16       14.97       16.16      4.18 o
   8   1  16      267.42      272.47     17.74 o
   9   1  16     1529.07     1391.58     79.30 o
  10   1  16       57.74       73.86      6.73 o
  11   1  16      278.10      312.43     12.13 o
  12   1  16      157.11      148.73     12.37 o
  13   1  16      141.36      171.58     13.85 o
  14   1  16        4.77       -2.92      7.58 o
  15   1  16     1023.35     1054.43     56.81 o
  16   1  16        4.60       18.31     10.46 o
 -16   2  16       50.25       34.99     22.13 o
 -15   2  16      147.96      157.35     16.69 o
 -14   2  16      126.10      114.66     12.65 o
 -13   2  16        2.41        6.11      5.85 o
 -12   2  16      229.31      235.64     11.92 o
 -11   2  16      293.03      335.36     12.99 o
 -10   2  16       62.80       49.04      7.05 o
  -9   2  16      868.42      907.54     22.07 o
  -8   2  16      110.46      125.91     11.31 o
  -7   2  16       78.26       95.72      6.82 o
  -6   2  16      123.60      107.46      5.57 o
  -5   2  16      461.98      418.05      8.74 o
  -4   2  16      760.10      697.38     15.14 o
  -3   2  16      469.02      442.05      8.43 o
  -2   2  16      141.27      146.01      8.31 o
  -1   2  16     5417.19     5623.70     86.45 o
   0   2  16      474.73      503.69     10.67 o
   1   2  16     1486.05     1458.73     24.32 o
   2   2  16       79.63       82.82      5.18 o
   3   2  16       24.75       30.07      4.19 o
   4   2  16      276.47      283.80      9.31 o
   5   2  16        0.49        1.67      3.65 o
   6   2  16     1772.35     1724.06     34.17 o
   7   2  16      249.97      202.36      9.67 o
   8   2  16      257.08      246.70      9.48 o
   9   2  16      172.79      173.82     10.79 o
  10   2  16      138.39      133.96      7.23 o
  11   2  16      117.08      126.01      8.65 o
  12   2  16      199.35      192.87     15.44 o
  13   2  16      142.31      190.31     16.36 o
  14   2  16       23.01       13.76      9.83 o
  15   2  16        1.95       -0.45      8.09 o
  16   2  16      224.66      158.48     23.62 o
 -15   3  16        0.37       -4.33      9.18 o
 -14   3  16        0.38        3.37      7.61 o
 -13   3  16      254.45      269.42     24.00 o
 -12   3  16      193.53      211.54     12.31 o
 -11   3  16      152.54      152.68     10.66 o
 -10   3  16      264.11      242.39     12.25 o
  -9   3  16        7.05        3.23      5.41 o
  -8   3  16        7.21        4.32      5.66 o
  -7   3  16      179.81      158.73      7.82 o
  -6   3  16      548.41      545.78     21.04 o
  -5   3  16       59.53       67.01      5.13 o
  -4   3  16      237.00      248.72      7.91 o
  -3   3  16       16.21       11.57      3.83 o
  -2   3  16      593.48      566.63     12.26 o
  -1   3  16      418.76      446.16     10.34 o
   0   3  16      450.70      497.03     11.12 o
   1   3  16      847.89      789.74     21.08 o
   2   3  16      490.50      430.37     26.41 o
   3   3  16        8.40        9.21      5.23 o
   4   3  16      110.25       96.70     11.17 o
   5   3  16      126.94      144.34      7.91 o
   6   3  16      103.23      132.07      8.53 o
   7   3  16      395.28      459.71     15.14 o
   8   3  16      838.04      792.44     20.03 o
   9   3  16      100.55      106.11      7.60 o
  10   3  16      142.64      131.59     10.79 o
  11   3  16      451.85      495.95     27.53 o
  12   3  16       45.10       42.22     12.81 o
  13   3  16      100.75      103.95     12.63 o
  14   3  16       34.27       23.87     10.23 o
 -13   4  16      490.13      371.22     21.15 o
 -12   4  16      116.23      102.59     18.18 o
 -11   4  16       41.72       40.21      9.71 o
 -10   4  16       51.50       53.13     10.70 o
  -9   4  16       33.52       28.54      8.20 o
  -8   4  16        8.15       28.58      6.90 o
  -7   4  16      455.23      400.66     34.18 o
  -6   4  16      158.29      165.08     12.95 o
  -5   4  16      143.06      186.79     10.21 o
  -4   4  16       22.25       13.97      6.09 o
  -3   4  16        7.78        6.78      6.47 o
  -2   4  16      237.10      211.94     13.08 o
  -1   4  16      131.21      146.16      9.81 o
   0   4  16      153.26      170.39     10.48 o
   1   4  16       38.14       35.45      7.73 o
   2   4  16        0.31        5.26      6.22 o
   3   4  16      322.17      305.32     16.18 o
   4   4  16       93.70       80.56     11.01 o
   5   4  16      216.75      270.90     20.02 o
   6   4  16      308.05      280.44     12.42 o
   7   4  16       17.75       30.74      8.02 o
   8   4  16       28.53       22.62      7.89 o
   9   4  16      121.58      162.56     12.04 o
  10   4  16      296.55      298.00     18.52 o
  11   4  16       19.76       19.45     11.17 o
  12   4  16        3.57        2.41     11.62 o
 -10   5  16      521.62      572.32     29.39 o
  -9   5  16       37.22       48.57     16.27 o
  -8   5  16        2.36        4.99      7.95 o
  -7   5  16       16.51        6.26      8.85 o
  -6   5  16      136.02      121.42     15.17 o
  -5   5  16       23.92        5.78     11.92 o
  -4   5  16      627.32      671.63     46.50 o
  -3   5  16        2.84        6.58      9.45 o
  -2   5  16        2.60        1.13      8.36 o
  -1   5  16      328.55      325.84     19.47 o
   0   5  16       33.08       27.68     15.33 o
   1   5  16        2.21       -3.13      8.77 o
   2   5  16        8.00       -1.97      8.59 o
   3   5  16      189.06      212.40     14.19 o
   4   5  16        0.26        4.95      6.62 o
   5   5  16        5.61       -1.73      7.23 o
   6   5  16        3.06        3.91      7.89 o
   7   5  16      426.72      438.96     23.44 o
   8   5  16       19.66       19.69      9.97 o
   9   5  16       11.89       22.59     16.17 o
  10   5  16       26.74       43.06     25.42 o
  -1   6  16       14.65       30.50     22.13 o
   0   6  16        4.21       13.12     15.28 o
   1   6  16      347.00      342.64     24.34 o
   2   6  16      249.20      284.01     27.05 o
   3   6  16        0.05        2.71      8.04 o
   4   6  16        7.41        3.04     13.61 o
 -15   0  17       79.46       52.63     21.53 o
 -13   0  17       31.99       56.99     20.63 o
 -11   0  17      349.82      435.51     19.59 o
  -9   0  17      520.41      479.83     20.33 o
  -7   0  17     3032.31     3024.23     84.77 o
  -5   0  17     2138.84     2161.24     72.44 o
  -3   0  17       59.62       52.66      7.99 o
  -1   0  17     3243.87     2986.84     49.12 o
   1   0  17     1012.79      907.02     26.46 o
   3   0  17       85.02       90.02      9.51 o
   5   0  17      681.03      680.59     19.32 o
   7   0  17      163.72      112.42      6.42 o
   9   0  17       28.72       31.97      6.79 o
  11   0  17      522.17      508.79     18.10 o
  13   0  17     1032.58     1117.44     53.82 o
  15   0  17      969.76      935.33     51.43 o
 -16   1  17        5.32        2.65     11.83 o
 -15   1  17       15.73        8.49      8.74 o
 -14   1  17       65.39       74.03      7.77 o
 -13   1  17      223.45      227.33     19.77 o
 -12   1  17      272.07      283.51     10.60 o
 -11   1  17      516.14      541.07     15.21 o
 -10   1  17      236.94      249.62     16.66 o
  -9   1  17       35.22       65.16     13.63 o
  -8   1  17      444.02      471.43     18.52 o
  -7   1  17       13.17       11.32      3.19 o
  -6   1  17       10.78       18.80      3.94 o
  -5   1  17        0.90        2.02      1.94 o
  -4   1  17        0.66       -0.59      1.75 o
  -3   1  17      205.09      202.15      9.85 o
  -2   1  17     1216.41     1255.30     29.37 o
  -1   1  17      104.63      107.95      5.26 o
   0   1  17      436.30      459.27      9.75 o
   1   1  17       18.37       17.01      3.18 o
   2   1  17     1151.82     1125.79     26.06 o
   3   1  17        6.02        3.98      3.44 o
   4   1  17      751.26      727.11     18.53 o
   5   1  17       96.21       97.79      5.96 o
   6   1  17      636.65      637.41     18.77 o
   7   1  17        9.09        8.02      3.49 o
   8   1  17      632.94      675.52     15.88 o
   9   1  17        6.28        4.81      5.40 o
  10   1  17      916.68      835.71     19.98 o
  11   1  17       80.76       99.42     13.42 o
  12   1  17       68.17       92.88     26.46 o
  13   1  17        2.98        2.08     11.21 o
  14   1  17        9.33        1.73      7.70 o
  15   1  17      108.84      117.51     13.46 o
  16   1  17       86.06       74.11     19.14 o
 -15   2  17       61.57       45.86     10.47 o
 -14   2  17       46.03       59.80      8.92 o
 -13   2  17       43.65       22.62      9.41 o
 -12   2  17      121.53      136.29      9.99 o
 -11   2  17      142.46      159.55     24.68 o
 -10   2  17       53.34       51.64      6.51 o
  -9   2  17       73.36       84.98      7.64 o
  -8   2  17      316.34      337.01     16.79 o
  -7   2  17      504.61      451.36     13.23 o
  -6   2  17      453.28      456.35      9.20 o
  -5   2  17      393.51      372.26      9.38 o
  -4   2  17      539.61      509.97      8.94 o
  -3   2  17       69.91       73.40      4.39 o
  -2   2  17       36.51       40.65      3.78 o
  -1   2  17     1258.44     1193.40     20.48 o
   0   2  17      953.99      899.58     16.25 o
   1   2  17       10.55        9.68      2.43 o
   2   2  17       43.05       38.78      4.94 o
   3   2  17       11.27       11.57      4.45 o
   4   2  17        0.02       -0.52      3.19 o
   5   2  17      194.38      212.15     10.74 o
   6   2  17      307.09      298.50     10.01 o
   7   2  17      210.78      166.28      7.43 o
   8   2  17        3.81       -3.39      4.14 o
   9   2  17       15.63       14.38      5.02 o
  10   2  17        1.56        0.12      2.99 o
  11   2  17      104.81      120.00      8.19 o
  12   2  17        0.79        0.71      6.97 o
  13   2  17       16.92       10.86      9.54 o
  14   2  17        0.39       -1.22      6.02 o
  15   2  17      231.46      204.39     17.84 o
 -15   3  17     1153.82      925.76     52.63 o
 -14   3  17      239.37      198.90     15.45 o
 -13   3  17       16.36        9.73      7.37 o
 -12   3  17      184.17      169.49     11.80 o
 -11   3  17       67.67       68.59      9.12 o
 -10   3  17      153.70      174.94     10.88 o
  -9   3  17      223.05      207.66     19.59 o
  -8   3  17      107.07       87.70      8.97 o
  -7   3  17        6.54        4.02      3.67 o
  -6   3  17      236.98      246.40     15.58 o
  -5   3  17       19.69       24.39      4.07 o
  -4   3  17        0.26        2.15      2.79 o
  -3   3  17      691.32      658.73     13.73 o
  -2   3  17      255.44      277.71     10.00 o
  -1   3  17        4.02        3.48      3.49 o
   0   3  17      111.80       92.40      5.12 o
   1   3  17      421.72      386.94     19.71 o
   2   3  17        8.79       11.34      5.29 o
   3   3  17        0.03        2.62      5.02 o
   4   3  17     2911.64     2892.33     59.61 o
   5   3  17      362.87      370.55     22.14 o
   6   3  17      143.56      162.95     13.86 o
   7   3  17      149.61      173.97      9.55 o
   8   3  17       70.47      117.93      9.32 o
   9   3  17       56.55       64.78      7.91 o
  10   3  17      573.39      589.96     19.20 o
  11   3  17       85.67       67.89     12.69 o
  12   3  17       29.57       33.07     18.39 o
  13   3  17      142.18      154.47     14.69 o
  14   3  17      385.60      369.59     31.40 o
 -13   4  17       35.81       37.35     14.52 o
 -12   4  17        1.37       22.75      9.51 o
 -11   4  17       23.55       36.48      9.67 o
 -10   4  17       41.60       54.09     10.07 o
  -9   4  17        9.21       12.88      7.71 o
  -8   4  17      194.83      206.57     11.65 o
  -7   4  17      417.47      438.52     15.14 o
  -6   4  17        1.05        0.05      5.00 o
  -5   4  17        0.95       -2.47      4.29 o
  -4   4  17      418.71      405.97     23.78 o
  -3   4  17      186.83      218.98      9.94 o
  -2   4  17        7.70        8.64      4.32 o
  -1   4  17     1251.92     1257.05     31.13 o
   0   4  17      378.05      393.63     15.03 o
   1   4  17      192.96      219.25     11.71 o
   2   4  17      857.57      878.63     47.56 o
   3   4  17        3.43        1.58      6.60 o
   4   4  17        6.27       14.46      7.14 o
   5   4  17      622.69      643.15     22.49 o
   6   4  17       22.43       19.01      6.61 o
   7   4  17        5.85       10.05      7.14 o
   8   4  17       53.18       48.24      8.23 o
   9   4  17      272.10      311.06     15.09 o
  10   4  17       39.81       31.39     10.23 o
  11   4  17      279.30      299.63     17.07 o
 -10   5  17      348.21      322.94     28.79 o
  -9   5  17      180.32      132.33     22.45 o
  -8   5  17      167.38      146.45     17.59 o
  -7   5  17       16.50       33.84     21.53 o
  -6   5  17        6.09       10.42     13.05 o
  -5   5  17       21.78       19.76     13.75 o
  -4   5  17       14.21       13.33     13.43 o
  -3   5  17       45.82       56.22     11.00 o
  -2   5  17      176.96      205.43     23.12 o
  -1   5  17      195.43      268.12     18.62 o
   0   5  17       10.19       14.58     10.34 o
   1   5  17      239.34      257.97     14.88 o
   2   5  17        0.56        7.50      8.19 o
   3   5  17        0.03       11.45      8.34 o
   4   5  17       13.29       17.96      9.06 o
   5   5  17        1.62        1.84      7.49 o
   6   5  17       41.04       47.54     11.20 o
   7   5  17      112.92      143.96     25.46 o
   8   5  17       42.35       31.06     11.26 o
   9   5  17       98.59      109.44     29.60 o
  -1   6  17       46.07       61.30     26.31 o
   0   6  17        2.88       14.65     21.23 o
   1   6  17       11.77       -0.90     17.64 o
   2   6  17      103.51       95.91     20.69 o
 -16   0  18       22.19       20.33     20.93 o
 -14   0  18      104.26      134.51     12.68 o
 -12   0  18       38.90       46.96     15.25 o
 -10   0  18      729.13      671.36     57.26 o
  -8   0  18      254.90      240.35     18.54 o
  -6   0  18      698.26      671.91     15.70 o
  -4   0  18      761.23      773.84     18.38 o
  -2   0  18     1210.26     1170.95     25.61 o
   0   0  18     1226.82     1238.14     25.21 o
   2   0  18      265.22      249.94      8.82 o
   4   0  18     1475.92     1419.17     31.65 o
   6   0  18       95.14      101.88      6.32 o
   8   0  18     1146.33      938.30     27.48 o
  10   0  18       50.40       35.26      7.74 o
  12   0  18      203.42      226.36     15.85 o
  14   0  18      831.43      834.56     38.87 o
 -16   1  18       89.45       67.88     26.01 o
 -15   1  18      152.47      157.97     16.61 o
 -14   1  18       34.88       25.84      7.55 o
 -13   1  18      406.97      440.01     15.16 o
 -12   1  18      564.06      569.85     17.34 o
 -11   1  18      353.85      366.27     12.82 o
 -10   1  18      114.32      132.29      8.38 o
  -9   1  18      228.64      263.63     10.30 o
  -8   1  18       18.28       23.29      4.84 o
  -7   1  18       35.43       45.41      5.72 o
  -6   1  18       35.11       43.36      6.60 o
  -5   1  18        0.18        0.13      1.85 o
  -4   1  18      300.50      300.42      7.63 o
  -3   1  18     1288.39     1283.65     20.64 o
  -2   1  18       12.60        6.42      3.42 o
  -1   1  18      971.44      955.77     18.43 o
   0   1  18       62.84       82.99      7.16 o
   1   1  18      326.59      345.68     13.34 o
   2   1  18      574.61      600.59     16.68 o
   3   1  18     1417.98     1320.20     30.72 o
   4   1  18      103.81      103.60     12.90 o
   5   1  18       18.79       42.15      9.92 o
   6   1  18       85.17       83.70      6.08 o
   7   1  18      954.81      965.52     24.60 o
   8   1  18       11.25       15.34      4.64 o
   9   1  18      333.49      366.06     14.36 o
  10   1  18      385.76      422.08     24.60 o
  11   1  18      123.27      125.32     16.34 o
  12   1  18        0.41        6.91      6.15 o
  13   1  18       64.90       63.67     11.49 o
  14   1  18      276.67      313.58     19.61 o
  15   1  18        5.15        3.02      7.08 o
 -15   2  18       81.27       83.91     15.06 o
 -14   2  18        9.52        2.28      6.23 o
 -13   2  18      114.40      102.98      7.88 o
 -12   2  18      276.80      268.44     12.40 o
 -11   2  18      414.86      437.04     21.49 o
 -10   2  18      150.24      174.69     12.60 o
  -9   2  18      387.27      425.33     14.11 o
  -8   2  18        0.08        7.37      5.13 o
  -7   2  18       11.30       10.73      4.40 o
  -6   2  18      209.98      214.65      6.56 o
  -5   2  18       26.01       34.21      3.64 o
  -4   2  18       25.35       18.97      3.16 o
  -3   2  18       18.08       19.40      4.09 o
  -2   2  18     1664.13     1646.89     26.61 o
  -1   2  18      393.74      405.07     10.59 o
   0   2  18      242.27      242.10      7.17 o
   1   2  18        9.14       11.51      2.43 o
   2   2  18     1461.07     1401.93     29.03 o
   3   2  18      487.03      485.86     27.85 o
   4   2  18       24.47       29.34      7.64 o
   5   2  18      222.92      230.46      9.39 o
   6   2  18      414.16      379.07     12.22 o
   7   2  18      972.65     1029.74     23.55 o
   8   2  18      483.56      471.96     17.19 o
   9   2  18      144.46      162.17     13.21 o
  10   2  18      112.27      110.31      7.86 o
  11   2  18      154.35      169.69     10.62 o
  12   2  18        6.51       16.40      9.79 o
  13   2  18      275.37      296.06     43.06 o
  14   2  18       36.14       38.22      9.83 o
 -14   3  18       64.01       26.37     13.16 o
 -13   3  18      238.95      259.03     14.78 o
 -12   3  18       35.01       43.11      9.02 o
 -11   3  18        1.48        2.24      6.17 o
 -10   3  18       79.44       76.80      9.67 o
  -9   3  18     1229.08     1218.90     31.07 o
  -8   3  18      156.56      187.92     23.48 o
  -7   3  18      207.58      205.22     17.35 o
  -6   3  18      108.63      125.20     12.70 o
  -5   3  18        3.23        5.77      3.70 o
  -4   3  18        0.12        2.34      3.32 o
  -3   3  18      843.16      822.21     16.20 o
  -2   3  18      186.97      189.46      7.99 o
  -1   3  18        0.75        0.16      2.88 o
   0   3  18      957.46      943.19     18.24 o
   1   3  18       26.28       15.26      8.68 o
   2   3  18       20.61       22.55      6.60 o
   3   3  18      612.51      679.45     18.19 o
   4   3  18      198.12      192.10     10.04 o
   5   3  18       61.78       81.42     10.32 o
   6   3  18      115.55      126.71      8.94 o
   7   3  18        4.25        4.18      4.26 o
   8   3  18        3.64       -3.49      5.27 o
   9   3  18      436.38      467.84     15.87 o
  10   3  18       64.01       73.75      8.35 o
  11   3  18        0.08        6.16      7.11 o
  12   3  18       13.98       31.68     14.26 o
  13   3  18      539.09      574.96     23.99 o
 -12   4  18       18.01       27.12     11.47 o
 -11   4  18       14.22       26.76      9.69 o
 -10   4  18        3.05       10.89      8.26 o
  -9   4  18       32.48       36.79      9.43 o
  -8   4  18     1038.37     1079.13     70.39 o
  -7   4  18       73.55       50.01     10.92 o
  -6   4  18      169.26      197.20     17.82 o
  -5   4  18       59.95       72.23      6.28 o
  -4   4  18       43.88       38.49      6.66 o
  -3   4  18       10.37        9.48      6.42 o
  -2   4  18      475.45      476.36     17.95 o
  -1   4  18        3.43        9.68      6.03 o
   0   4  18       83.75       78.00     14.84 o
   1   4  18       83.51      130.52     19.38 o
   2   4  18      336.03      338.88     13.72 o
   3   4  18      190.11      167.06     10.22 o
   4   4  18      375.41      379.89     15.66 o
   5   4  18       44.02       54.37     12.39 o
   6   4  18        0.81        5.42      5.39 o
   7   4  18       30.51       22.71      8.26 o
   8   4  18      267.93      313.53     15.55 o
   9   4  18        4.22        7.53      6.29 o
  10   4  18       69.73       84.55     13.69 o
  11   4  18      157.40      104.89     34.54 o
  -9   5  18      198.64      118.11     34.99 o
  -8   5  18       16.33        2.37     11.76 o
  -7   5  18       36.75       52.95     13.78 o
  -6   5  18        5.21        9.48     12.88 o
  -5   5  18       13.89       12.82     13.14 o
  -4   5  18       46.16       26.17     15.09 o
  -3   5  18        7.14        0.14      8.50 o
  -2   5  18       28.01       19.33     10.67 o
  -1   5  18       43.34       63.73     10.75 o
   0   5  18       26.32       10.48      8.46 o
   1   5  18       89.05       68.58     11.16 o
   2   5  18       79.44       55.49     11.06 o
   3   5  18       18.29       20.69      9.40 o
   4   5  18        5.19       22.39     12.68 o
   5   5  18       38.60       34.13     10.52 o
   6   5  18       18.16       20.18      8.58 o
   7   5  18      180.06      237.47     32.77 o
   8   5  18       81.73       38.14     23.47 o
 -15   0  19      121.90      197.95     30.80 o
 -13   0  19      221.64      242.85     16.26 o
 -11   0  19      457.99      450.00     17.87 o
  -9   0  19      877.46      854.47     28.22 o
  -7   0  19      264.89      202.67     28.41 o
  -5   0  19      710.45      738.32     17.11 o
  -3   0  19      347.82      316.55     14.90 o
  -1   0  19      575.60      574.02     14.98 o
   1   0  19     2050.59     1993.39     38.54 o
   3   0  19      581.21      615.52     15.70 o
   5   0  19      198.65      200.42     11.41 o
   7   0  19      105.79      103.83      9.26 o
   9   0  19      393.23      296.05     40.97 o
  11   0  19       38.71       26.18      9.05 o
  13   0  19       15.27       15.55     13.46 o
  15   0  19       83.42       55.32     18.24 o
 -15   1  19        1.37       -0.79      6.07 o
 -14   1  19        4.77        6.25      5.87 o
 -13   1  19        0.03       -3.32      4.97 o
 -12   1  19        5.25        6.71      5.52 o
 -11   1  19       20.24       26.82      6.28 o
 -10   1  19       95.82      118.87      8.98 o
  -9   1  19      157.31      169.58     17.38 o
  -8   1  19       97.56      118.75     11.35 o
  -7   1  19      181.22      199.65      8.57 o
  -6   1  19      250.89      246.81      6.88 o
  -5   1  19      136.96      109.47      6.79 o
  -4   1  19      464.56      466.30     15.03 o
  -3   1  19     1556.85     1464.78     26.05 o
  -2   1  19      665.22      639.45     13.46 o
  -1   1  19      574.81      618.95     13.17 o
   0   1  19      219.22      232.94      7.78 o
   1   1  19      598.35      605.21     14.76 o
   2   1  19      844.11      795.43     19.95 o
   3   1  19      951.94      922.29     26.29 o
   4   1  19        0.81       -1.32      3.65 o
   5   1  19     1283.02     1211.29     25.40 o
   6   1  19     1344.21     1206.67     29.62 o
   7   1  19      423.28      422.21     12.77 o
   8   1  19        3.64        5.46      4.09 o
   9   1  19      402.43      351.93     21.37 o
  10   1  19       19.89       39.68      6.60 o
  11   1  19      272.35      268.04     26.74 o
  12   1  19      282.96      284.48     15.51 o
  13   1  19      802.85      846.98     32.35 o
  14   1  19        6.21        3.28      6.80 o
  15   1  19      138.98      144.56     35.13 o
 -15   2  19      136.29       81.44     14.93 o
 -14   2  19      260.95      238.39     14.20 o
 -13   2  19      246.81      229.64     11.58 o
 -12   2  19       21.94       12.44      5.90 o
 -11   2  19      101.37       89.15     11.31 o
 -10   2  19      292.54      297.00     11.49 o
  -9   2  19       62.41       56.37      7.57 o
  -8   2  19       78.94      106.67      6.92 o
  -7   2  19      123.39      118.98      7.28 o
  -6   2  19      268.64      251.79     14.54 o
  -5   2  19       66.28       78.97      5.08 o
  -4   2  19      262.72      286.38      7.16 o
  -3   2  19      585.46      621.13     12.35 o
  -2   2  19        1.41        1.84      2.88 o
  -1   2  19        0.11        0.74      2.60 o
   0   2  19       97.15      120.78      5.33 o
   1   2  19       11.59       12.86      2.50 o
   2   2  19        0.25       -2.23      3.21 o
   3   2  19      829.99      849.27     19.99 o
   4   2  19      325.21      329.74     10.42 o
   5   2  19      179.80      161.98      8.55 o
   6   2  19      721.61      780.31     19.01 o
   7   2  19        3.49       -0.03      3.89 o
   8   2  19      126.68      159.77     10.10 o
   9   2  19      250.04      231.02      9.29 o
  10   2  19       76.02       81.39      8.39 o
  11   2  19        4.01       -1.50     11.63 o
  12   2  19      543.54      597.48     25.39 o
  13   2  19        2.68        0.28      5.53 o
  14   2  19       27.55       29.51     11.21 o
 -14   3  19       28.44       13.25     11.61 o
 -13   3  19       25.11       12.65      9.71 o
 -12   3  19        2.26       -1.89      6.24 o
 -11   3  19       11.37       16.08      7.83 o
 -10   3  19      343.26      356.16     14.33 o
  -9   3  19      258.76      267.78     13.31 o
  -8   3  19       18.35       37.38      7.96 o
  -7   3  19       17.80       25.00      8.98 o
  -6   3  19        1.18       -1.52      4.72 o
  -5   3  19       59.37       75.25     10.30 o
  -4   3  19     1103.40     1073.34     24.03 o
  -3   3  19       14.65        6.38      4.12 o
  -2   3  19       28.66       24.30      4.60 o
  -1   3  19        0.33        2.92      4.07 o
   0   3  19       53.97       60.82     11.04 o
   1   3  19      813.15      786.62     27.45 o
   2   3  19       87.84      120.55      8.55 o
   3   3  19       88.04       83.11      9.92 o
   4   3  19        9.31       10.98      4.99 o
   5   3  19      157.25      157.22      9.53 o
   6   3  19      238.33      241.60     11.58 o
   7   3  19       55.74       44.24      7.53 o
   8   3  19      123.94      148.06     15.55 o
   9   3  19        4.69        2.31      4.88 o
  10   3  19        1.34        0.24      6.35 o
  11   3  19        2.03       -0.31      5.65 o
  12   3  19       97.62       75.59     16.31 o
 -11   4  19       61.29       57.02     12.30 o
 -10   4  19        2.14       14.02      8.79 o
  -9   4  19      234.41      239.83     13.63 o
  -8   4  19       19.29       12.05      7.81 o
  -7   4  19       76.95      103.37      9.71 o
  -6   4  19       42.50       29.22      9.19 o
  -5   4  19       83.55       66.27     11.88 o
  -4   4  19      276.48      296.68     24.82 o
  -3   4  19       41.69       69.17      9.77 o
  -2   4  19       73.63       69.41      8.67 o
  -1   4  19       31.60       26.12      7.46 o
   0   4  19      489.33      483.33     19.68 o
   1   4  19      186.22      194.28     11.76 o
   2   4  19      401.08      387.98     15.64 o
   3   4  19        0.64        7.02      7.03 o
   4   4  19      432.64      455.04     18.82 o
   5   4  19      179.77      211.72     12.64 o
   6   4  19      279.75      272.92     15.39 o
   7   4  19      515.76      533.20     19.78 o
   8   4  19      281.24      284.58     22.53 o
   9   4  19       87.49      104.98     11.43 o
  10   4  19       60.59       79.68     15.96 o
  11   4  19      226.66      177.02     30.50 o
  -8   5  19        0.44       -2.39     21.83 o
  -7   5  19       28.25       37.68     28.11 o
  -6   5  19       97.36       73.53     18.29 o
  -5   5  19       22.18        5.46     13.14 o
  -4   5  19       55.05       57.73     17.13 o
  -3   5  19       79.50       30.45      9.99 o
  -2   5  19      148.96      147.35     12.33 o
  -1   5  19      331.56      350.11     30.90 o
   0   5  19        3.89        3.75      6.76 o
   1   5  19      237.32      236.08     19.85 o
   2   5  19      219.70      244.47     15.78 o
   3   5  19        6.12        4.39      6.86 o
   4   5  19        4.47        3.02      8.05 o
   5   5  19      176.39      183.60     14.82 o
   6   5  19        6.35       14.83     12.78 o
   7   5  19       29.37       22.84     12.62 o
 -14   0  20      131.96      119.75     34.39 o
 -12   0  20        9.78        7.27      9.72 o
 -10   0  20       14.74       22.35     11.96 o
  -8   0  20       65.09      116.70     10.39 o
  -6   0  20      182.58      173.92      6.82 o
  -4   0  20      213.85      224.09      9.10 o
  -2   0  20      764.20      813.78     19.95 o
   0   0  20      354.06      356.50     15.63 o
   2   0  20     1170.36     1135.13     29.97 o
   4   0  20     1575.22     1462.92     42.50 o
   6   0  20       75.46       75.26      9.57 o
   8   0  20      113.87      101.18     10.01 o
  10   0  20       29.36       26.48      9.36 o
  12   0  20        7.41       -3.29      6.88 o
  14   0  20       16.07       23.92     15.25 o
 -15   1  20      411.13      339.76     26.61 o
 -14   1  20        1.87       15.86      7.03 o
 -13   1  20       89.82       71.78      8.77 o
 -12   1  20       54.37       52.86      7.13 o
 -11   1  20      400.84      405.32     17.39 o
 -10   1  20      928.93      890.91     22.93 o
  -9   1  20       31.90       24.09      6.05 o
  -8   1  20       23.66       21.07      6.43 o
  -7   1  20      164.10      163.38     10.27 o
  -6   1  20      558.53      567.31     17.22 o
  -5   1  20      453.21      430.40      9.12 o
  -4   1  20      578.46      555.78     12.73 o
  -3   1  20      237.20      224.66      7.48 o
  -2   1  20      782.27      852.71     17.46 o
  -1   1  20      430.01      450.12     16.94 o
   0   1  20       89.16       90.71      5.14 o
   1   1  20       65.16       74.58      5.64 o
   2   1  20      979.11      967.28     41.17 o
   3   1  20     1099.51     1106.69     23.99 o
   4   1  20      635.76      616.88     15.48 o
   5   1  20      101.59      132.62      8.11 o
   6   1  20        1.00        5.87      4.37 o
   7   1  20       10.16        2.74      5.18 o
   8   1  20       77.29       93.45     12.39 o
   9   1  20       41.18       32.10      9.27 o
  10   1  20      467.84      447.51     15.19 o
  11   1  20       29.86       43.74     11.72 o
  12   1  20      526.76      554.23     26.06 o
  13   1  20       14.23        8.22      9.51 o
  14   1  20        0.50        3.94      9.06 o
 -14   2  20        1.40        8.91      5.96 o
 -13   2  20        5.64       11.04      7.17 o
 -12   2  20       68.07       50.67      8.80 o
 -11   2  20      310.24      372.88     23.35 o
 -10   2  20       24.21       20.60      5.63 o
  -9   2  20       26.65       13.62      5.64 o
  -8   2  20        1.31        5.04      5.39 o
  -7   2  20      200.48      236.74     17.09 o
  -6   2  20       73.47       97.64     12.39 o
  -5   2  20      778.34      765.29     16.15 o
  -4   2  20        0.59       -1.43      2.61 o
  -3   2  20      137.23      141.52      8.07 o
  -2   2  20       28.69       33.78      4.17 o
  -1   2  20      516.55      489.42     12.60 o
   0   2  20       36.37       19.93      3.50 o
   1   2  20     1790.88     1795.33     36.58 o
   2   2  20      582.89      583.59     15.67 o
   3   2  20      726.67      687.00     17.36 o
   4   2  20      130.05      115.40      7.77 o
   5   2  20     2056.48     2149.64     51.19 o
   6   2  20       27.06       23.45      4.45 o
   7   2  20      993.98      922.31     25.82 o
   8   2  20      361.79      406.03     12.83 o
   9   2  20      167.90      180.47      9.92 o
  10   2  20       71.69       97.49      8.37 o
  11   2  20     1037.27     1047.95     90.87 o
  12   2  20       69.85       54.17     10.19 o
  13   2  20        0.73        0.86      8.84 o
 -13   3  20       68.39       43.22     11.69 o
 -12   3  20       19.36       23.83      8.32 o
 -11   3  20        7.51       12.92      8.55 o
 -10   3  20       93.47       86.32     10.38 o
  -9   3  20        2.49       14.36      7.64 o
  -8   3  20        0.73       -0.30      4.54 o
  -7   3  20        3.43        2.90      5.15 o
  -6   3  20        0.14        3.53      5.58 o
  -5   3  20       45.14       39.81      4.91 o
  -4   3  20        4.41        4.06      4.04 o
  -3   3  20       58.60       64.80      5.91 o
  -2   3  20        2.62        0.82      4.17 o
  -1   3  20       68.30       77.24      8.36 o
   0   3  20       20.80       25.18      5.44 o
   1   3  20      143.48      125.79     16.53 o
   2   3  20       21.38       26.76      6.43 o
   3   3  20       99.86      109.23     13.08 o
   4   3  20      446.50      462.53     21.49 o
   5   3  20      243.17      234.69     21.45 o
   6   3  20       12.01        8.19      6.22 o
   7   3  20        1.94        3.71      5.64 o
   8   3  20        0.39        0.36      3.91 o
   9   3  20       50.40       68.46     17.05 o
  10   3  20        4.21        7.65      8.49 o
  11   3  20        0.03       -1.39      7.88 o
 -11   4  20      356.54      337.11     20.84 o
 -10   4  20      201.88      223.40     17.84 o
  -9   4  20        0.03       -0.90      5.97 o
  -8   4  20        0.02        3.83      7.43 o
  -7   4  20       39.58       18.15     10.97 o
  -6   4  20      478.75      488.09     23.28 o
  -5   4  20      403.74      392.63     38.84 o
  -4   4  20      330.79      319.39     16.27 o
  -3   4  20        1.25       -0.18      5.10 o
  -2   4  20       21.26       16.99      6.65 o
  -1   4  20       19.46       23.42      7.81 o
   0   4  20       15.33       20.80     10.19 o
   1   4  20      307.65      319.78     14.93 o
   2   4  20      377.70      411.38     16.90 o
   3   4  20       88.09       92.07     10.21 o
   4   4  20       30.61       20.06      8.12 o
   5   4  20        0.30        7.45      6.47 o
   6   4  20       20.42       11.11      7.90 o
   7   4  20       11.85        6.65      7.33 o
   8   4  20      234.28      267.54     15.10 o
   9   4  20       11.92       13.91     10.64 o
  10   4  20      218.37      185.09     31.10 o
  -5   5  20       74.92       78.64     30.20 o
  -4   5  20       17.42       12.86     14.35 o
  -3   5  20      199.07      218.74     17.47 o
  -2   5  20      214.33      191.88     14.89 o
  -1   5  20      240.98      253.90     16.12 o
   0   5  20       36.34       17.53      9.67 o
   1   5  20       14.40       19.91      7.12 o
   2   5  20      275.77      262.77     15.06 o
   3   5  20       74.75       84.91     12.62 o
   4   5  20      203.16      232.22     20.34 o
   5   5  20        4.60       24.53     12.34 o
   6   5  20      836.93      833.49     51.34 o
 -13   0  21      121.07      121.01     14.03 o
 -11   0  21      244.96      257.95     16.74 o
  -9   0  21       89.72      117.21     12.07 o
  -7   0  21      158.46      150.12     12.07 o
  -5   0  21      167.32      153.92      7.92 o
  -3   0  21       23.08       18.07      7.16 o
  -1   0  21      796.73      781.02     25.24 o
   1   0  21     2374.48     2265.67     62.35 o
   3   0  21     2665.01     2618.14     72.10 o
   5   0  21       64.85      100.43      9.83 o
   7   0  21        0.54        2.04      5.88 o
   9   0  21     1086.86     1126.65     36.49 o
  11   0  21      843.61      949.98     52.93 o
  13   0  21      144.10      185.39     22.13 o
 -14   1  21      123.18      119.27     10.96 o
 -13   1  21      127.05      134.19     15.02 o
 -12   1  21        3.61       11.70      6.56 o
 -11   1  21        1.38        1.17      4.74 o
 -10   1  21       99.54      107.48     14.85 o
  -9   1  21       58.64       56.91      8.57 o
  -8   1  21      222.24      238.71     15.68 o
  -7   1  21      922.65      926.65     36.47 o
  -6   1  21        7.56        5.75      3.57 o
  -5   1  21     1122.07     1161.85     21.17 o
  -4   1  21      488.39      464.83     13.84 o
  -3   1  21     1180.03     1214.57     22.58 o
  -2   1  21      235.53      261.43     10.60 o
  -1   1  21     3048.07     3115.67     48.75 o
   0   1  21      157.15      175.88      7.77 o
   1   1  21       13.84       10.43      4.79 o
   2   1  21      595.33      589.93     20.85 o
   3   1  21      119.79      119.74      7.47 o
   4   1  21       47.46       49.51      5.27 o
   5   1  21      415.04      429.80     12.97 o
   6   1  21       13.59        8.88      4.15 o
   7   1  21        1.17        9.85      4.94 o
   8   1  21        8.26       21.17      6.28 o
   9   1  21      191.77      225.51     17.82 o
  10   1  21       48.29       42.02      5.89 o
  11   1  21       70.55       67.43     13.42 o
  12   1  21      201.50      222.22     18.43 o
  13   1  21       14.50        4.69      9.83 o
 -14   2  21       10.62        5.44      6.65 o
 -13   2  21       81.77       85.32     10.15 o
 -12   2  21     1300.71     1298.25     34.53 o
 -11   2  21       10.20        8.62      6.92 o
 -10   2  21        3.06       -1.96      5.41 o
  -9   2  21       36.73       39.85      7.65 o
  -8   2  21      212.99      236.53     22.18 o
  -7   2  21      212.93      198.62     10.85 o
  -6   2  21      169.16      152.97      8.37 o
  -5   2  21        9.38       10.57      5.50 o
  -4   2  21       58.58       90.19     15.51 o
  -3   2  21       42.57       46.10      4.10 o
  -2   2  21        4.31       -0.58      2.80 o
  -1   2  21      482.84      453.69     11.17 o
   0   2  21      566.78      585.91     14.71 o
   1   2  21      253.98      245.40     15.73 o
   2   2  21       34.25       42.70      7.08 o
   3   2  21        3.68        1.15      3.66 o
   4   2  21     1203.71     1210.95     36.88 o
   5   2  21        3.35       -0.05      2.86 o
   6   2  21      881.93      862.58     21.83 o
   7   2  21      388.00      395.98     30.99 o
   8   2  21      135.25      131.15     11.35 o
   9   2  21       11.57        4.04      8.07 o
  10   2  21      318.88      310.67     14.92 o
  11   2  21      109.32      166.13     17.76 o
  12   2  21       54.10       33.37      9.09 o
 -12   3  21        8.15       31.30     17.50 o
 -11   3  21       63.64       63.32     10.95 o
 -10   3  21        8.13        2.60      6.75 o
  -9   3  21       89.48       72.64     10.48 o
  -8   3  21       79.04       77.46      9.68 o
  -7   3  21       12.05        9.64      6.22 o
  -6   3  21       66.04       73.99      8.11 o
  -5   3  21      281.99      285.60     16.91 o
  -4   3  21       26.98       23.69      6.09 o
  -3   3  21       49.86       32.48      7.08 o
  -2   3  21      395.17      364.27     23.52 o
  -1   3  21      122.62      130.99     20.20 o
   0   3  21      288.83      237.65     16.83 o
   1   3  21       13.46       13.24      5.22 o
   2   3  21       84.67      113.32      9.37 o
   3   3  21       19.67       16.26      6.72 o
   4   3  21      610.71      615.07     19.01 o
   5   3  21        9.36       24.07      7.15 o
   6   3  21       12.18       20.46      6.92 o
   7   3  21       60.73       66.29     13.72 o
   8   3  21      244.32      283.09     13.58 o
   9   3  21      356.27      401.20     22.16 o
  10   3  21      240.36      243.89     18.07 o
  11   3  21       40.67       26.37     17.79 o
 -10   4  21       42.05       35.35     16.04 o
  -9   4  21       47.59       46.16     15.04 o
  -8   4  21       32.32       12.10      7.25 o
  -7   4  21        0.02        2.88      8.65 o
  -6   4  21      109.76       92.63     14.09 o
  -5   4  21        0.06        8.22      7.22 o
  -4   4  21       11.82       18.69      9.96 o
  -3   4  21        0.79        2.45      5.98 o
  -2   4  21       95.51      100.00     10.59 o
  -1   4  21       11.07        2.88      5.90 o
   0   4  21      336.72      353.92     13.99 o
   1   4  21      119.68      142.18     12.21 o
   2   4  21       80.00       73.07     10.03 o
   3   4  21       77.95       59.61      8.59 o
   4   4  21       64.49       85.88     10.70 o
   5   4  21        0.92        1.80      6.72 o
   6   4  21       34.96       22.17      8.68 o
   7   4  21       34.15       28.42     11.61 o
   8   4  21       56.55       61.53      9.95 o
   9   4  21        0.47        6.88     18.24 o
  -2   5  21       30.98       21.94     13.46 o
  -1   5  21        5.73       -1.49      6.80 o
   0   5  21      345.88      277.38     17.06 o
   1   5  21        5.47        1.53      7.62 o
   2   5  21       26.44        6.63      8.97 o
   3   5  21      132.88      102.61     13.05 o
   4   5  21        2.52        8.76     10.32 o
   5   5  21      151.71      142.26     20.67 o
 -14   0  22      281.39      261.50     26.46 o
 -12   0  22      150.51      147.26     34.39 o
 -10   0  22       92.60       69.35     11.55 o
  -8   0  22       22.64       26.38      9.34 o
  -6   0  22        0.89        4.86      7.11 o
  -4   0  22      693.09      737.53     22.31 o
  -2   0  22     1311.41     1300.12     33.55 o
   0   0  22      566.67      533.05     17.31 o
   2   0  22     1312.54     1296.58     38.45 o
   4   0  22     1283.36     1276.65     38.48 o
   6   0  22      155.48      147.70     11.61 o
   8   0  22     1363.46     1352.19     46.35 o
  10   0  22      757.13      838.10     28.31 o
  12   0  22       43.74       40.07     17.94 o
 -14   1  22      415.54      348.55     18.55 o
 -13   1  22       13.24       29.04      8.78 o
 -12   1  22      404.33      385.13     18.00 o
 -11   1  22      108.56      125.52     12.58 o
 -10   1  22       60.61       58.68      9.54 o
  -9   1  22        0.94        4.26      4.59 o
  -8   1  22       26.98       21.26      6.35 o
  -7   1  22      570.66      580.98     17.10 o
  -6   1  22      112.23      103.71     11.73 o
  -5   1  22        7.15       13.37      3.77 o
  -4   1  22       11.84       12.17      3.61 o
  -3   1  22      265.08      281.38      7.71 o
  -2   1  22       46.19       66.43     12.51 o
  -1   1  22      573.07      594.04     12.29 o
   0   1  22       35.71       39.83      4.89 o
   1   1  22       66.05       92.77     17.41 o
   2   1  22      233.61      240.39     14.50 o
   3   1  22       18.19       32.77      4.95 o
   4   1  22       37.95       29.02      5.71 o
   5   1  22       23.34       29.36      6.60 o
   6   1  22      103.27      101.17     11.77 o
   7   1  22       67.19       83.96     13.83 o
   8   1  22      105.63      101.99      8.05 o
   9   1  22       26.46       36.99      7.02 o
  10   1  22      295.86      261.95     11.31 o
  11   1  22      125.46      135.78     18.84 o
  12   1  22        1.91        7.11      7.88 o
  13   1  22       19.02       14.87     11.83 o
 -13   2  22        0.51        4.25      7.53 o
 -12   2  22        5.50        4.11      6.74 o
 -11   2  22       72.66       54.98      9.32 o
 -10   2  22        4.74        1.55      5.49 o
  -9   2  22      606.72      618.70     41.30 o
  -8   2  22      179.41      164.65     10.33 o
  -7   2  22      867.28      903.06     23.34 o
  -6   2  22       78.45       80.16      7.21 o
  -5   2  22      161.45      163.00      9.26 o
  -4   2  22      328.49      327.72     12.99 o
  -3   2  22      901.16      924.05     19.43 o
  -2   2  22        7.80        5.77      4.50 o
  -1   2  22      220.37      222.87     15.88 o
   0   2  22        1.39        5.76      4.10 o
   1   2  22        1.59        3.31      5.59 o
   2   2  22       49.45       47.08      6.51 o
   3   2  22      500.17      517.67     28.01 o
   4   2  22        0.19        4.71      4.23 o
   5   2  22        5.68        5.15      3.57 o
   6   2  22      244.46      231.22     16.30 o
   7   2  22      149.34      173.38     11.01 o
   8   2  22       59.80       77.14     14.46 o
   9   2  22       41.55       62.13      8.46 o
  10   2  22       48.86       59.44     12.04 o
  11   2  22       18.40       15.66     12.15 o
  12   2  22        6.41       15.35      7.88 o
 -12   3  22       29.77       51.46     16.99 o
 -11   3  22        1.66       26.95     11.99 o
 -10   3  22       65.31       41.27      9.66 o
  -9   3  22      202.68      156.96     19.98 o
  -8   3  22       21.64       27.37      6.84 o
  -7   3  22      128.01      161.73     11.74 o
  -6   3  22       17.92       12.17      7.54 o
  -5   3  22       85.93      111.42     12.09 o
  -4   3  22      141.47      150.39     13.23 o
  -3   3  22      650.46      673.71     18.93 o
  -2   3  22       65.61       64.03      7.68 o
  -1   3  22      124.18      132.13     14.33 o
   0   3  22      152.93      181.39     13.30 o
   1   3  22       58.15       52.83     11.67 o
   2   3  22        3.86        9.31      6.07 o
   3   3  22      941.64      961.86     25.12 o
   4   3  22      391.75      397.88     15.24 o
   5   3  22        2.01        6.22      6.17 o
   6   3  22      256.78      245.45     17.61 o
   7   3  22      160.81      147.59     10.85 o
   8   3  22       29.85       35.92     12.69 o
   9   3  22      955.90      993.40     28.64 o
  10   3  22      657.83      674.39     41.18 o
  -9   4  22        6.22        9.87     22.43 o
  -8   4  22        4.38        4.86     10.84 o
  -7   4  22        0.12        1.20      5.26 o
  -6   4  22      121.11      126.18     15.23 o
  -5   4  22       16.70       10.01     11.84 o
  -4   4  22        5.27       -1.90      9.95 o
  -3   4  22        0.64        4.42      7.39 o
  -2   4  22        3.27        1.90      6.02 o
  -1   4  22       18.95       12.82      6.52 o
   0   4  22      161.97      150.56     10.60 o
   1   4  22       27.00       23.95      8.25 o
   2   4  22      443.55      439.23     18.12 o
   3   4  22       92.77       91.57     14.31 o
   4   4  22        0.14        0.44      5.77 o
   5   4  22        6.84        8.55      8.04 o
   6   4  22        1.39        8.77      8.22 o
   7   4  22       12.74       24.09      9.52 o
   8   4  22       41.21       46.83     10.49 o
  -1   5  22      186.82      150.41     23.32 o
   0   5  22       59.35       19.19     13.43 o
   1   5  22       42.65       25.20     13.94 o
   2   5  22       12.74       41.56     19.14 o
   3   5  22      160.40      154.06     16.24 o
 -13   0  23       80.09       67.39     13.61 o
 -11   0  23      117.03      104.88     15.40 o
  -9   0  23     1360.97     1407.40     47.33 o
  -7   0  23      107.81      109.46     13.31 o
  -5   0  23     5071.64     5199.57    150.02 o
  -3   0  23      286.06      264.01     25.24 o
  -1   0  23      459.85      471.18     14.88 o
   1   0  23      517.30      531.17     20.73 o
   3   0  23        9.73       -1.68      4.53 o
   5   0  23      474.04      463.96     29.75 o
   7   0  23      239.27      248.55     15.24 o
   9   0  23      109.98      107.20     12.86 o
  11   0  23      466.33      437.47     35.58 o
 -13   1  23        0.35        6.20      7.53 o
 -12   1  23       38.81       29.88      9.15 o
 -11   1  23        1.37       -2.11      5.76 o
 -10   1  23        1.04       -2.65      5.70 o
  -9   1  23      110.23      139.62      9.79 o
  -8   1  23       28.38       36.77      6.49 o
  -7   1  23      128.96      135.97      8.31 o
  -6   1  23        4.45        6.23      6.16 o
  -5   1  23       86.11      103.73      7.05 o
  -4   1  23      109.07      104.03      6.72 o
  -3   1  23       78.01       87.57      5.53 o
  -2   1  23       56.65       66.94     11.03 o
  -1   1  23      350.16      366.34     13.44 o
   0   1  23      766.63      778.67     16.44 o
   1   1  23      330.69      366.28     13.42 o
   2   1  23     1046.66     1073.95     24.07 o
   3   1  23        1.72        1.27      3.57 o
   4   1  23       39.67       46.13      9.71 o
   5   1  23       23.31       14.04      5.73 o
   6   1  23      236.33      241.62     10.70 o
   7   1  23      179.21      237.23     12.20 o
   8   1  23      478.16      437.09     13.72 o
   9   1  23       16.70       23.70      6.90 o
  10   1  23       12.28       19.34      7.09 o
  11   1  23      120.37      106.10     15.82 o
  12   1  23       49.72       30.90     13.21 o
 -12   2  23       17.56       13.34      8.20 o
 -11   2  23       70.73       49.36      9.44 o
 -10   2  23      202.50      240.07     13.13 o
  -9   2  23        1.13       -3.31      6.31 o
  -8   2  23        1.42        7.90      6.41 o
  -7   2  23      187.16      189.63     11.02 o
  -6   2  23      240.80      217.88      9.47 o
  -5   2  23      107.05       88.54     11.83 o
  -4   2  23        9.12        9.36      5.01 o
  -3   2  23       67.77       86.99      7.98 o
  -2   2  23      441.59      418.72     28.53 o
  -1   2  23       12.30       17.03      9.44 o
   0   2  23       69.73       81.92     10.09 o
   1   2  23      310.15      349.75     15.60 o
   2   2  23       11.15       13.40      7.16 o
   3   2  23       22.33        3.49      6.09 o
   4   2  23       60.94       72.82      9.18 o
   5   2  23       50.77       46.10      6.99 o
   6   2  23       81.60       75.26      9.19 o
   7   2  23      351.88      338.06     22.66 o
   8   2  23       81.61       99.27     18.26 o
   9   2  23        8.72        8.78      6.65 o
  10   2  23        3.58        8.05      8.48 o
  11   2  23        0.04       -7.21     11.36 o
 -11   3  23       74.25       48.68     16.55 o
 -10   3  23      209.30      180.30     24.90 o
  -9   3  23       68.05       64.37     10.74 o
  -8   3  23      106.52      111.83     11.83 o
  -7   3  23       22.58       23.63      9.90 o
  -6   3  23       54.37       55.88     11.17 o
  -5   3  23      219.68      235.63     28.26 o
  -4   3  23      398.68      430.48     20.39 o
  -3   3  23        6.26       -2.25      5.70 o
  -2   3  23      271.63      273.46     12.56 o
  -1   3  23        0.11        1.84      5.38 o
   0   3  23      280.39      272.72     11.75 o
   1   3  23       37.95       66.91     10.25 o
   2   3  23     1009.18      979.39     25.73 o
   3   3  23        1.10        6.80      5.72 o
   4   3  23       66.11       80.00     14.50 o
   5   3  23      109.98      121.78      9.26 o
   6   3  23      595.61      613.85     19.08 o
   7   3  23        1.05        4.32      5.59 o
   8   3  23      264.29      305.23     15.17 o
   9   3  23       26.50       42.04     11.58 o
  10   3  23        4.26       34.99     21.23 o
  -7   4  23       15.28       19.14     24.22 o
  -6   4  23      201.02      204.56     26.65 o
  -5   4  23      110.38      114.66     39.32 o
  -4   4  23       58.69       96.43     20.78 o
  -3   4  23      151.90      241.28     30.95 o
  -2   4  23      322.47      319.14     33.60 o
  -1   4  23       52.15       47.81      7.60 o
   0   4  23        0.87        9.42      7.51 o
   1   4  23       78.59       75.25     10.71 o
   2   4  23      115.42      121.30     18.73 o
   3   4  23        0.20        2.47      6.74 o
   4   4  23        1.41        3.58      7.56 o
   5   4  23        0.40       -0.16      4.83 o
   6   4  23       10.41       13.57      9.01 o
   7   4  23      294.96      292.27     16.81 o
 -12   0  24      167.83      161.78     16.79 o
 -10   0  24      299.81      297.35     19.47 o
  -8   0  24       98.02       93.46     12.50 o
  -6   0  24      453.21      451.33     18.41 o
  -4   0  24     2668.23     2661.20     78.55 o
  -2   0  24     1250.42     1335.42     33.29 o
   0   0  24     1602.56     1730.25     40.89 o
   2   0  24      392.29      382.24     17.61 o
   4   0  24      507.61      476.58     18.88 o
   6   0  24      545.86      492.63     22.17 o
   8   0  24      196.00      204.59     14.82 o
  10   0  24      213.99      186.59     24.52 o
 -13   1  24        7.90       12.77      8.87 o
 -12   1  24        0.52        1.33      6.06 o
 -11   1  24      206.59      247.54     12.30 o
 -10   1  24        2.33       -1.72      5.40 o
  -9   1  24       11.24       10.34      6.46 o
  -8   1  24      124.15      134.56      9.71 o
  -7   1  24      401.19      403.54     15.29 o
  -6   1  24       44.17       41.23      6.21 o
  -5   1  24       68.85       95.59      8.17 o
  -4   1  24      478.72      516.19     12.78 o
  -3   1  24       79.06       93.60      6.98 o
  -2   1  24       42.78       57.03      5.97 o
  -1   1  24       62.00       59.70      5.94 o
   0   1  24     1075.60     1078.49     23.95 o
   1   1  24        2.23        9.89      5.13 o
   2   1  24        5.38        5.53      4.96 o
   3   1  24       48.90       41.18      6.58 o
   4   1  24       17.91       32.98      6.29 o
   5   1  24        4.44        6.91      5.29 o
   6   1  24      541.18      579.81     22.96 o
   7   1  24      223.10      228.50     10.86 o
   8   1  24      162.30      202.99     11.03 o
   9   1  24      210.40      198.88     15.20 o
  10   1  24      110.91      116.95     22.14 o
  11   1  24       97.99      133.05     32.29 o
 -12   2  24       17.64       26.14     11.81 o
 -11   2  24        7.91        0.87      6.32 o
 -10   2  24       53.34       46.15      9.24 o
  -9   2  24      140.50      120.18     10.87 o
  -8   2  24       21.31       14.43      5.98 o
  -7   2  24       16.76       23.67      7.85 o
  -6   2  24       11.25        5.99      5.97 o
  -5   2  24      265.35      278.31     19.70 o
  -4   2  24       47.08       53.84      9.38 o
  -3   2  24      231.92      233.87     13.94 o
  -2   2  24       41.03       41.54      8.24 o
  -1   2  24        5.61       14.53      5.26 o
   0   2  24       35.44       33.90     10.25 o
   1   2  24      150.28      202.39     20.92 o
   2   2  24        6.15       25.24      7.70 o
   3   2  24       72.71       80.13     11.42 o
   4   2  24       49.75       44.66      8.76 o
   5   2  24        0.13        5.15      4.36 o
   6   2  24       27.42       29.93      7.32 o
   7   2  24      106.17      138.04     10.05 o
   8   2  24        0.01        3.28      6.05 o
   9   2  24      229.75      237.00     13.23 o
  10   2  24       69.56       88.04     17.72 o
 -10   3  24        2.81       14.65     21.53 o
  -9   3  24       99.77       72.96     13.71 o
  -8   3  24      177.10      185.69     15.66 o
  -7   3  24      397.50      431.05     20.93 o
  -6   3  24      122.38      111.90     20.53 o
  -5   3  24      559.30      553.17     34.39 o
  -4   3  24       64.79       86.20     12.76 o
  -3   3  24       76.11       69.54     28.11 o
  -2   3  24       66.64       89.83     17.51 o
  -1   3  24      223.77      224.94     12.05 o
   0   3  24      279.78      302.14     13.47 o
   1   3  24      101.80      127.08     10.03 o
   2   3  24      141.37      162.56     16.44 o
   3   3  24        0.72        2.29      5.83 o
   4   3  24      503.37      453.74     16.95 o
   5   3  24     1052.56     1045.42     28.69 o
   6   3  24       71.17       76.72     10.12 o
   7   3  24       76.20       93.73     10.47 o
   8   3  24       23.91       33.53     11.15 o
   9   3  24        7.12       25.36     16.23 o
  -4   4  24       77.21       85.11     18.24 o
  -3   4  24       18.13       20.73     15.52 o
  -2   4  24       68.06       51.02     16.95 o
  -1   4  24       32.53       24.90      9.92 o
   0   4  24      480.70      440.90     18.67 o
   1   4  24       30.29       18.31      7.99 o
   2   4  24      164.41      169.07     14.46 o
   3   4  24      147.81      141.93     11.77 o
   4   4  24       48.47       53.92     10.86 o
   5   4  24      250.12      224.82     15.20 o
   6   4  24      122.39       75.57     14.18 o
 -11   0  25      144.62      156.92     16.72 o
  -9   0  25       18.76       12.89      9.62 o
  -7   0  25       61.91       65.73     11.49 o
  -5   0  25      533.47      487.16     22.92 o
  -3   0  25     1179.86     1320.93     42.50 o
  -1   0  25      133.51      124.37     13.53 o
   1   0  25        7.16       15.80      7.75 o
   3   0  25      938.95     1003.12    143.83 o
   5   0  25      254.19      253.86     16.17 o
   7   0  25        1.07        0.03      5.91 o
   9   0  25       70.36       61.15     14.15 o
  11   0  25      275.85      293.04     32.29 o
 -12   1  25       12.10       20.34      9.25 o
 -11   1  25      114.75      124.42     23.26 o
 -10   1  25       22.57       26.84      7.40 o
  -9   1  25        7.52        4.21      4.91 o
  -8   1  25      106.17      108.91     16.51 o
  -7   1  25      495.20      539.18     17.08 o
  -6   1  25      199.28      210.70     21.28 o
  -5   1  25      528.81      558.77     18.16 o
  -4   1  25       15.76        8.58      6.09 o
  -3   1  25       29.10       20.39      5.31 o
  -2   1  25       26.64       22.93      5.54 o
  -1   1  25      105.53      119.97      7.46 o
   0   1  25      601.20      610.66     17.47 o
   1   1  25       23.66       28.02      5.48 o
   2   1  25       83.03       84.49      7.01 o
   3   1  25      128.79      161.43      8.53 o
   4   1  25       33.84       34.21      6.96 o
   5   1  25      723.03      702.14     23.94 o
   6   1  25       42.64       42.69      6.44 o
   7   1  25       22.22        8.70      6.26 o
   8   1  25        4.51        4.63      5.96 o
   9   1  25      371.65      373.47     14.08 o
  10   1  25        9.87       13.02     11.72 o
 -11   2  25        4.76       12.84      9.30 o
 -10   2  25        7.54        5.85      7.38 o
  -9   2  25       69.64       52.12     13.41 o
  -8   2  25        2.33        5.86      6.76 o
  -7   2  25       93.42       76.18      9.37 o
  -6   2  25        0.30        0.06      6.12 o
  -5   2  25       56.26       63.58     13.08 o
  -4   2  25      247.52      262.22     16.78 o
  -3   2  25      115.64      147.47     25.81 o
  -2   2  25      414.34      412.57     22.87 o
  -1   2  25        0.55        0.99      5.54 o
   0   2  25      323.44      323.13     14.14 o
   1   2  25        0.26       -3.36      6.18 o
   2   2  25       15.75       28.53     14.76 o
   3   2  25       10.44        9.69      5.36 o
   4   2  25       39.39       34.86      7.51 o
   5   2  25        6.85        1.51      4.51 o
   6   2  25      111.38      114.65     14.37 o
   7   2  25      104.45      115.61     15.03 o
   8   2  25      350.09      402.08     25.90 o
   9   2  25       18.60       32.03     10.69 o
  -8   3  25        2.72        3.88     12.79 o
  -7   3  25       33.35       39.87     13.91 o
  -6   3  25      236.02      266.42     18.03 o
  -5   3  25       33.21       38.51     11.08 o
  -4   3  25       11.96       12.38      6.61 o
  -3   3  25       64.94       99.10     37.98 o
  -2   3  25      250.28      292.07     21.31 o
  -1   3  25      145.69      178.18     19.09 o
   0   3  25      316.09      305.75     16.27 o
   1   3  25       41.53       29.23      7.90 o
   2   3  25       47.79       42.73     10.96 o
   3   3  25      134.12      126.87     11.65 o
   4   3  25      235.76      261.97     14.89 o
   5   3  25      156.51      155.65     20.41 o
   6   3  25        1.37        1.83      5.62 o
   7   3  25       72.58       84.39     14.96 o
   8   3  25       67.89       51.74     12.40 o
   0   4  25      290.94      242.05     19.90 o
   1   4  25       19.81       30.27     14.46 o
   2   4  25        0.79        0.92      7.43 o
   3   4  25       82.85       57.64     16.51 o
   4   4  25      141.02       87.89     19.38 o
 -10   0  26        2.34       26.18     29.75 o
  -8   0  26      175.40      145.08     17.94 o
  -6   0  26      245.56      263.17     17.45 o
  -4   0  26      178.33      156.92     14.06 o
  -2   0  26      898.84      885.84     25.95 o
   0   0  26        3.61        0.44      6.58 o
   2   0  26       16.77        4.65      7.11 o
   4   0  26      253.66      253.49     36.03 o
   6   0  26       31.42       40.83     11.96 o
   8   0  26        4.72        9.57     20.63 o
  10   0  26      190.68      230.24     29.00 o
 -11   1  26        0.23        8.19      7.61 o
 -10   1  26       31.54       25.13      8.61 o
  -9   1  26        6.09        2.64      6.45 o
  -8   1  26      402.44      393.59     23.20 o
  -7   1  26        2.03       -2.16      5.89 o
  -6   1  26       97.37       85.46      9.23 o
  -5   1  26        0.67       -0.04      3.87 o
  -4   1  26      151.26      163.75     15.76 o
  -3   1  26      482.06      513.78     19.07 o
  -2   1  26      580.62      613.95     18.84 o
  -1   1  26        1.05       -0.36      4.56 o
   0   1  26       11.52        5.63      5.20 o
   1   1  26       21.95       35.21      9.24 o
   2   1  26      422.91      434.71     21.48 o
   3   1  26        0.01        2.02      5.04 o
   4   1  26      315.52      326.14     13.30 o
   5   1  26       10.74        0.81      3.91 o
   6   1  26       16.26       24.50      7.35 o
   7   1  26       35.18       41.83      8.15 o
   8   1  26      306.74      281.84     12.86 o
   9   1  26       39.62       68.11      9.14 o
 -10   2  26       13.74        9.51     11.20 o
  -9   2  26      164.92      138.15     30.45 o
  -8   2  26        0.20       -1.07      6.99 o
  -7   2  26      438.06      478.03     24.27 o
  -6   2  26        0.03        5.83      7.96 o
  -5   2  26       59.16       61.29     11.01 o
  -4   2  26       13.94        7.95      6.59 o
  -3   2  26      295.92      323.10     34.21 o
  -2   2  26      118.68      117.02     10.95 o
  -1   2  26       28.31       25.52      8.23 o
   0   2  26      158.50      173.08     13.32 o
   1   2  26       74.19       79.17      8.00 o
   2   2  26      186.81      214.54     10.47 o
   3   2  26      983.53      990.05     26.65 o
   4   2  26      136.48      168.76     10.94 o
   5   2  26       10.75       22.31      6.45 o
   6   2  26       58.05       49.63      9.01 o
   7   2  26      257.99      256.43     14.06 o
   8   2  26      143.50      182.70     15.32 o
   9   2  26      328.65      365.97     25.72 o
  -7   3  26        3.96        8.97     19.74 o
  -6   3  26      128.86      151.84     44.55 o
  -5   3  26        5.13        3.23      7.25 o
  -4   3  26       25.79        9.81     12.21 o
  -3   3  26        1.63        2.10     10.49 o
  -2   3  26      184.56      171.02     37.83 o
  -1   3  26       42.45       35.64     13.37 o
   0   3  26        0.00        1.85      4.78 o
   1   3  26      106.03       89.77     11.25 o
   2   3  26        2.93       16.99     10.60 o
   3   3  26      148.91      155.93     12.39 o
   4   3  26       14.91       12.74      6.24 o
   5   3  26        5.30       -0.92      5.56 o
   6   3  26       19.00        4.41      8.74 o
   7   3  26       17.86       21.05     14.90 o
  -9   0  27      190.51      177.73     17.75 o
  -7   0  27       30.17       29.12     14.05 o
  -5   0  27       70.38       61.73     13.28 o
  -3   0  27       16.96       31.34     13.01 o
  -1   0  27      207.71      194.05     20.78 o
   1   0  27      196.02      202.74     24.07 o
   3   0  27      237.88      240.56     26.31 o
   5   0  27      282.00      301.50     26.46 o
   7   0  27      448.14      493.66     48.14 o
   9   0  27       48.00       50.89     12.85 o
 -10   1  27       29.78       18.20     13.24 o
  -9   1  27      354.42      306.57     15.88 o
  -8   1  27        0.06       13.17      9.45 o
  -7   1  27        1.15       15.18      6.11 o
  -6   1  27      138.18      146.81     12.96 o
  -5   1  27      278.59      253.64     20.56 o
  -4   1  27       19.29       10.65      6.36 o
  -3   1  27      267.20      283.84     14.03 o
  -2   1  27      213.10      211.64     12.61 o
  -1   1  27       20.50       18.03      7.32 o
   0   1  27       16.47       16.31      4.91 o
   1   1  27      268.68      291.09     14.25 o
   2   1  27       16.73       17.04      6.48 o
   3   1  27       32.72       39.15     10.35 o
   4   1  27       71.72       74.81      8.77 o
   5   1  27       37.27       29.60      8.03 o
   6   1  27       67.62       66.57      9.07 o
   7   1  27      115.07       90.28     10.19 o
   8   1  27       65.95       46.55      9.68 o
   9   1  27       59.59       58.00     14.07 o
  -8   2  27       17.31       11.06     19.74 o
  -7   2  27        5.12        5.83      8.53 o
  -6   2  27        0.05        0.21      6.23 o
  -5   2  27        6.06       -0.48      4.59 o
  -4   2  27      645.82      635.49     55.80 o
  -3   2  27      308.75      316.07     17.74 o
  -2   2  27        4.13       11.36     10.88 o
  -1   2  27      147.30      179.00     12.67 o
   0   2  27      116.33      123.72     32.61 o
   1   2  27       18.71       24.99      8.04 o
   2   2  27      324.86      359.52     21.85 o
   3   2  27       71.73       41.21      8.76 o
   4   2  27       82.87       83.06      9.78 o
   5   2  27        4.21        7.04      5.84 o
   6   2  27       22.23        8.91      6.36 o
   7   2  27       16.65       11.69      7.93 o
   8   2  27      546.54      485.08     45.87 o
  -6   3  27       24.46       36.78     24.82 o
  -5   3  27       53.55       51.13     24.52 o
  -2   3  27      154.53      186.62     19.75 o
  -1   3  27       17.04       17.37     12.76 o
   0   3  27      251.09      237.12     23.32 o
   1   3  27      270.04      237.61     21.38 o
   2   3  27        5.39        8.49     10.22 o
   3   3  27        0.25        4.54      6.95 o
   4   3  27      120.54       96.19     18.09 o
   5   3  27       94.20       67.16     13.33 o
  -8   0  28      168.98      161.35     22.43 o
  -6   0  28      447.40      353.65     32.74 o
  -4   0  28      287.71      286.46     25.72 o
  -2   0  28       89.26       78.34     18.84 o
   0   0  28      311.72      341.11     20.61 o
   2   0  28      505.42      429.37     35.58 o
   4   0  28       42.30       27.18     10.66 o
   6   0  28      812.19      830.12     42.31 o
   8   0  28       28.66       41.89     13.03 o
  -8   1  28      254.35      144.13     30.20 o
  -7   1  28      115.47      133.72     13.23 o
  -6   1  28      391.44      400.14     21.34 o
  -5   1  28      454.07      448.99     20.00 o
  -4   1  28      291.36      246.88     15.77 o
  -3   1  28      104.59      101.29     12.58 o
  -2   1  28       66.49       56.51      9.10 o
  -1   1  28      202.60      245.05     18.59 o
   0   1  28      166.62      185.54     13.75 o
   1   1  28        2.40        1.00      4.02 o
   2   1  28       18.19       12.98      6.83 o
   3   1  28      490.94      504.44     17.58 o
   4   1  28        5.25        3.32      5.20 o
   5   1  28      449.32      464.08     17.59 o
   6   1  28      247.25      237.79     12.13 o
   7   1  28       99.39       86.22     10.20 o
   8   1  28        2.91        7.17      8.39 o
  -7   2  28      144.15      109.44     26.01 o
  -6   2  28       78.63       53.52     23.92 o
  -5   2  28      339.56      312.04     32.14 o
  -4   2  28        0.05        3.62      8.44 o
  -3   2  28      351.13      350.91     23.67 o
  -2   2  28      168.66      176.04     18.92 o
  -1   2  28       11.59       14.59      8.45 o
   0   2  28       26.85       20.76      8.88 o
   1   2  28      160.12      173.51     11.78 o
   2   2  28        8.05        0.54      5.47 o
   3   2  28        5.02       -0.79      5.97 o
   4   2  28      622.90      572.50     22.83 o
   5   2  28        1.56        5.90      5.98 o
   6   2  28      255.38      274.49     15.26 o
  -7   0  29      841.65      773.56     55.32 o
  -5   0  29       12.86       -2.39     12.56 o
  -3   0  29        0.20       -2.09     13.16 o
  -1   0  29      355.10      304.10     29.90 o
   1   0  29       63.95       32.91     26.16 o
   3   0  29      146.33      186.11     16.49 o
   5   0  29       99.87       84.09     15.55 o
   7   0  29       13.30       19.48     11.94 o
  -7   1  29      106.78       71.17     25.42 o
  -6   1  29      566.14      514.91     43.36 o
  -5   1  29       97.25       89.11     24.52 o
  -4   1  29        1.05        1.88      6.37 o
  -3   1  29        3.44        0.43      8.14 o
  -2   1  29       72.77       70.83     14.68 o
  -1   1  29        3.81       -5.93     10.14 o
   0   1  29      250.87      271.74     24.67 o
   1   1  29      102.91       68.38     10.93 o
   2   1  29        2.27       -0.72      5.51 o
   3   1  29        0.71        2.52      6.19 o
   4   1  29      370.56      316.99     15.26 o
   5   1  29       57.59       61.16      8.69 o
   6   1  29      107.71       85.39     10.82 o
  -5   2  29      113.11       81.63     27.21 o
  -4   2  29       27.19       14.95     21.23 o
  -1   2  29      205.38      189.28     19.14 o
   0   2  29      111.09       78.07     23.62 o
   1   2  29       43.37       45.45      8.62 o
   2   2  29       17.80       13.54      6.94 o
   3   2  29        2.01        4.78      6.93 o
   4   2  29        0.01       -2.49      6.65 o
   0   0  30        0.55       -2.69     13.16 o
   2   0  30      537.33      505.89     25.98 o
   4   0  30      258.43      214.78     19.35 o
   0   1  30        3.98        6.58     15.25 o
   1   1  30      117.27      103.18     15.96 o
   2   1  30      172.51      163.91     14.06 o
   3   1  30       13.74        4.92      6.97 o
   4   1  30      180.37      199.96     18.02 o
 
